# Supplementary material for: Clinical and laboratory-induced colistin-resistance mechanisms in Acinetobacter baumannii
Source: Microb Genom. 2019 Feb 5;5(2):e000246. doi: 10.1099/mgen.0.000246 (PMC6421349; doi:10.1099/mgen.0.000246)
Supplement: Supplementary File 2 [file mgen-5-246-s002.xlsx]

## Sheet: Table S1
Table S1: Intersect of differentially expressed genes of C1 and C2 colR cultures in the presence of colistin compared to the wild type (colS) BAL062 culture.
			Culture 1						Culture2		WT BL062 passaged for 6 days, no colistin exposure
			ColR 64mg/L		ColR 128mg/L		ColR grown without colistin		ColR 128mg/L
Locus_tag	Gene	Product	log2FC	padj	log2FC	adj.P.Val	log2FC	adj.P.Val	log2FC	adj.P.Val	log2FC	adj.P.Val
BAL062_00064	BAL062_00064	homogentisate 1,2-dioxygenase,fosfomycin resistance protein FosB,catechol 2,3 dioxygenase,Glyoxalase/Bleomycin resistance protein/Dioxygenase superfamily	-3.10789	8.45075e-96	-2.76206	1.30052e-75	-3.04039	8.43309e-93	-2.97384	3.45265e-89	-4.25055	5.61324e-174
BAL062_00065	hmgC	maleylacetoacetate isomerase (MAAI),Stringent starvation protein A homolog,glutathione S-transferase,maleylacetoacetate isomerase,Glutathione S-transferase, N-terminal domain	-2.72548	5.55023e-58	-2.25129	1.09181e-39	-2.91694	3.6591e-67	-2.73426	4.4102e-59	-4.08939	2.56308e-128
BAL062_00066	hmgB	fumarylacetoacetase,2-keto-4-pentenoate hydratase/2-oxohepta-3-ene-1,7-dioic acid hydratase (catechol pathway),fumarylacetoacetase,Fumarylacetoacetate (FAA) hydrolase family	-2.47655	1.59416e-45	-2.04921	2.78396e-31	-3.01463	4.2879e-68	-2.27172	8.50915e-39	-3.53105	7.34663e-92
BAL062_00073	hutU	urocanate hydratase,Urocanate hydratase,urocanate hydratase,urocanate hydratase,Urocanase	-1.96177	4.56687e-26	-1.69269	1.79659e-19	-2.78275	1.82147e-52	-1.34222	7.56508e-13	-3.42476	2.09457e-77
BAL062_00074	hutH_1	histidine ammonia-lyase,Histidine ammonia-lyase,histidine ammonia-lyase,histidine ammonia-lyase,Phenylalanine and histidine ammonia-lyase	-3.00597	8.52601e-26	-2.16681	1.07795e-13	-2.31317	3.28923e-16	-1.70306	4.26242e-09	-2.40489	3.44022e-17
BAL062_00075	proY	gamma-aminobutyrate permease,Proline-specific permease ProY,putative proline-specific permease,Amino acid transporters,GABA permease,Amino acid permease	-1.9427	1.83046e-06	-1.71537	3.16177e-05	-1.86821	1.98958e-06	-1.10162	0.00748184	-1.03156	0.010255
BAL062_00076	hutI	imidazolonepropionase,Imidazolonepropionase,imida zolonepropionase,Cytosine deaminase and related metal-dependent hydrolases,imidazolonepropionase,Amidohydrolase family	-1.66487	0.00024733	-1.76302	0.000104952	-1.71694	7.53178e-05	-0.797776	0.0854653	-0.176393	0.713775
BAL062_00126	BAL062_00126	Sigma 54 modulation protein / S30EA ribosomal protein,ribosomal subunit interface protein,Sigma 54 modulation protein / S30EA ribosomal protein	-2.16143	1.02989e-53	-1.67163	2.73543e-32	-1.13588	6.79342e-16	-2.3328	3.77928e-63	-2.06915	2.08014e-49
BAL062_00353	BAL062_00353	signal peptide	2.02302	7.55184e-22	1.92719	8.45793e-20	4.52899	7.14154e-109	3.8127	3.55242e-77	0.56999	0.00865351
BAL062_00359	yhbE	DMT family permease,Uncharacterized inner membrane transporter yhbE,putative DMT superfamily transporter inner membrane protein,Predicted permease, DMT superfamily,carboxylate/amino acid/amine transporter,EamA-like transporter family	-1.50795	5.28526e-12	-1.73808	1.16754e-14	-2.36025	1.13617e-26	-0.971424	4.28375e-06	-2.91079	1.7255e-34
BAL062_00598	BAL062_00598	signal peptide,Predicted integral membrane protein,Domain of unknown function (DUF3315)	3.33789	4.55479e-81	3.7163	2.32416e-100	7.8464	0	7.34328	0	1.55044	6.89944e-18
BAL062_00604	BAL062_00604	acid shock protein	3.34249	3.25815e-79	3.72626	2.10688e-98	8.51298	0	7.39555	0	1.34951	3.89029e-13
BAL062_00718	BAL062_00718	hypothetical protein	-3.34601	2.26044e-125	-3.50977	2.19417e-133	-3.49857	5.44151e-138	-3.65697	2.40552e-151	0.565313	5.77605e-05
BAL062_00758	mexB_1	AdeJ,Multidrug-efflux transporter MexB,aminoglycoside/multidrug efflux system,RND transporter, hydrophobe/amphiphile efflux-1 (HAE1) family,AcrB/AcrD/AcrF family	1.91957	6.53942e-13	1.50633	2.99423e-08	2.27668	1.63497e-18	1.9022	5.97569e-13	0.891281	0.000886353
BAL062_00759	adeI	multidrug efflux protein AdeI,Acriflavine resistance protein A precursor,multidrug efflux system transporter AcrA,efflux transporter, RND family, MFP subunit,HlyD family secretion protein	1.94332	5.42054e-15	1.61964	1.26347e-10	2.40423	2.9102e-23	2.00408	3.50305e-16	0.848207	0.000719421
BAL062_01107	BAL062_01107	putative signal peptide-containing protein,Protein of unknown function (DUF3015)	-1.9913	1.68447e-41	-2.22972	1.12666e-51	-2.96755	3.5047e-92	-2.79995	3.33749e-82	-0.976624	5.8469e-11
BAL062_01313	BAL062_01313	Uncharacterized protein conserved in bacteria,Uncharacterized protein conserved in bacteria (DUF2171)	-1.81285	0.000247145	-2.47503	4.27606e-07	1.08454	0.0241187	-0.820776	0.105378	-1.99604	2.36034e-05
BAL062_01318	BAL062_01318	signal peptide,hypothetical protein,hypothetical protein,Uncharacterized conserved protein,conserved hypothetical protein,Bacterial OB fold (BOF) protein	-1.64592	2.38663e-13	-2.3269	1.76515e-23	0.542944	0.0132469	-1.27663	5.02313e-09	-3.59076	8.54172e-47
BAL062_01319	ycgF	Sensors of blue-light using FAD family protein,Blue light- and temperature-regulated antirepressor YcgF,Sensors of blue-light using FAD	-1.85518	4.69338e-37	-3.15526	1.93767e-99	-1.15597	1.47121e-15	-3.46456	9.86581e-125	-3.81363	5.50611e-141
BAL062_01320	BAL062_01320	hypothetical protein	-2.3901	7.88033e-64	-4.00127	9.38148e-159	-1.06527	4.53431e-14	-3.842	6.15101e-159	-4.37285	9.99217e-188
BAL062_01340	patA	class I and II aminotransferase,Putative aminotransferase A,aspartate aminotransferase,aspartate 4-decarboxylase,Aminotransferase class I and II	-2.41278	1.93514e-33	-2.11769	1.09078e-25	0.426898	0.0301438	-1.31497	7.42363e-12	-2.50324	1.60075e-35
BAL062_01341	BAL062_01341	YidE/YbjL duplication,putative transporter,Predicted permease,aspartate-alanine antiporter,Predicted Permease Membrane Region	-2.39046	7.99218e-31	-1.85811	2.67916e-19	1.30301	1.57142e-12	-1.21129	2.23725e-10	-3.56841	1.13622e-52
BAL062_01389	BAL062_01389	17 kDa surface antigen family protein,Glycine zipper 2TM domain	4.63228	1.85229e-131	4.31979	4.21889e-114	7.72824	0	7.29657	0	1.30687	4.7554e-11
BAL062_01390	BAL062_01390	17 kDa surface antigen family protein,Glycine zipper 2TM domain	2.35605	1.297e-28	3.11422	1.17842e-49	5.80913	4.22312e-174	5.54717	1.15626e-158	0.531462	0.0167672
BAL062_01422	BAL062_01422	hypothetical protein	-1.99307	3.49784e-17	-2.5049	9.36315e-26	-3.30608	1.77537e-44	-2.33136	2.17604e-23	0.19755	0.435047
BAL062_01478	BAL062_01478	universal stress protein UspA,Putative universal stress protein SAV1710,universal stress protein UspC,Universal stress protein family	-1.95695	1.08112e-36	-2.17072	1.76915e-44	-2.02243	6.66071e-40	-2.35583	2.59285e-53	-1.26476	3.32265e-16
BAL062_01509	tetC	Putative transcriptional regulator,hypothetical protein,mycofactocin system transcriptional regulator,Bacterial regulatory proteins, tetR family	-1.6153	3.79846e-12	-1.92325	1.93389e-16	-2.79083	4.28591e-34	-1.75792	1.37115e-14	-1.89253	1.29863e-16
BAL062_01510	BAL062_01510	hypothetical protein	-1.49522	4.11419e-26	-1.49824	2.04543e-25	-1.63413	1.04049e-31	-1.14865	8.4535e-17	-1.44213	1.36956e-24
BAL062_01545	BAL062_01545	hypothetical protein	-1.72611	3.64701e-15	-1.60931	3.62509e-13	-2.02591	3.15789e-21	-1.33478	1.10774e-09	-1.51177	2.77397e-12
BAL062_01548	BAL062_01548	hypothetical protein	1.59068	0.00134372	2.06068	2.03315e-05	1.03832	0.0351792	1.00105	0.0269254	0.751529	0.144289
BAL062_01615	BAL062_01615	hypothetical protein	-1.70139	1.69309e-22	-1.58845	1.967e-19	-2.18459	7.01915e-37	-2.15233	3.17574e-36	-0.558168	0.00148404
BAL062_01645	BAL062_01645	putative signal peptide-containing protein,Fels-1 Prophage Protein-like	-2.00753	3.3902e-23	-1.63485	1.43663e-15	-2.07643	1.48534e-25	-1.25616	2.24088e-10	-2.31023	1.05187e-29
BAL062_01678	BAL062_01678	hypothetical protein	-1.97727	1.58552e-19	-1.65965	6.57469e-14	-0.359807	0.119514	-0.653291	0.00439742	-2.14542	3.20804e-23
BAL062_01836	emrB_1	Multidrug efflux MFS transporter putative,Multidrug resistance protein B,putative transporter,Arabinose efflux permease,drug resistance MFS transporter, drug:H+ antiporter-2 (14 Spanner) (DHA2) family,Major Facilitator Superfamily	1.87508	3.43714e-45	2.40642	9.21563e-75	1.04537	1.64131e-14	1.26943	2.79627e-23	0.659864	3.38837e-06
BAL062_01897	adeA	membrane fusion protein,Multidrug resistance protein mexA precursor,multidrug efflux system transporter AcrA,efflux transporter, RND family, MFP subunit,HlyD family secretion protein	2.64057	4.81248e-35	2.15743	2.08309e-23	0.697018	0.00176654	2.27381	1.26903e-26	1.97148	4.4994e-20
BAL062_01898	acrB	AdeB,Acriflavine resistance protein B,multidrug efflux protein,RND transporter, hydrophobe/amphiphile efflux-1 (HAE1) family,AcrB/AcrD/AcrF family	2.73539	1.87075e-63	2.25985	2.87871e-43	0.826415	8.03715e-07	2.16052	2.38259e-40	1.85813	1.09512e-29
BAL062_01899	adeC	outer membrane protein,Outer membrane protein oprM precursor,copper/silver efflux system outer membrane protein CusC,efflux transporter, outer membrane factor (OMF) lipoprotein, NodT family,Outer membrane efflux protein	2.13443	2.68725e-97	1.59155	1.26769e-52	0.43336	7.45264e-05	1.32092	3.20759e-39	1.24215	2.11601e-32
BAL062_01908	BAL062_01908	hypothetical protein	-1.77486	7.47022e-08	-2.51458	1.49315e-13	-2.97388	2.03574e-19	-1.78049	6.9318e-08	-2.09489	9.82789e-11
BAL062_01958	scoB	Acetoacetyl-CoA transferase beta subunit,Probable succinyl-CoA:3-ketoacid-coenzyme A transferase subunit B,Acyl CoA:acetate/3-ketoacid CoA transferase,3-oxoacid CoA-transferase, B subunit,Coenzyme A transferase	-1.78143	1.99244e-30	-2.03917	2.10401e-37	-0.563272	0.000240318	-1.18018	4.26485e-15	-2.60412	1.55473e-58
BAL062_02004	BAL062_02004	transcriptional regulator	-1.53763	2.02811e-10	-1.66907	6.14639e-12	1.75168	3.27148e-14	-0.658398	0.00774711	-1.28228	6.21901e-08
BAL062_02005	BAL062_02005	hypothetical protein	-2.63713	4.92352e-97	-2.63528	8.99391e-95	-1.90312	2.44143e-53	-2.64558	1.73501e-100	-1.29483	3.40187e-25
BAL062_02006	BAL062_02006	hypothetical protein	-2.11793	6.77626e-30	-1.85683	5.89711e-23	-1.90133	3.6275e-25	-1.60317	3.06445e-18	-2.17152	1.90605e-31
BAL062_02180	yijE_2	DMT family permease,Uncharacterized inner membrane transporter yiJE,Uncharacterized conserved small protein,carboxylate/amino acid/amine transporter,EamA-like transporter family	-1.8807	3.99354e-48	-2.25554	2.99927e-67	-1.44029	1.76539e-29	-2.20094	6.46957e-67	-1.66647	3.28325e-38
BAL062_02188	BAL062_02188	hypothetical protein	-1.91587	1.67932e-39	-1.49314	3.22502e-24	-2.97749	8.43869e-89	-1.95623	6.82214e-43	-2.2985	6.393e-55
BAL062_02189	yxaF_3	Putative transcriptional regulator,Uncharacterized HTH-type transcriptional regulator yxaF,putative transcriptional regulator,mycofactocin system transcriptional regulator,Bacterial regulatory proteins, tetR family	-1.61669	2.2097e-08	-1.81743	2.90041e-10	-3.87021	1.1429e-43	-2.12424	4.73062e-14	-2.13353	2.6441e-14
BAL062_02299	ydaD	Oxidoreductase,General stress protein 39,short chain dehydrogenase,Uncharacterized conserved protein,3-oxoacyl-[acyl-carrier-protein] reductase,short chain dehydrogenase	-1.72566	1.6632e-09	-1.78304	8.38673e-10	0.994557	0.000271638	-1.01664	0.000313559	-1.69651	1.30921e-09
BAL062_02303	BAL062_02303	hypothetical protein	-2.92107	3.94058e-39	-3.27469	8.90974e-45	0.42887	0.0503741	-1.5649	2.27695e-13	-1.66371	1.04171e-14
BAL062_02304	BAL062_02304	Surface antigen	-1.83773	2.84941e-12	-2.27315	6.35152e-17	0.782702	0.00176044	-1.60963	1.67993e-10	-0.939649	0.000236917
BAL062_02306	BAL062_02306	hypothetical protein	-1.76793	1.79926e-09	-2.03192	8.6528e-12	-1.41497	6.73429e-07	-3.47965	3.47074e-32	-2.49549	1.30459e-17
BAL062_02317	BAL062_02317	Acyl-CoA dehydrogenase,Acyl-CoA dehydrogenase, short-chain specific,putative acyl-CoA dehydrogenase,Rubredoxin,cyclohexanecarboxyl-CoA dehydrogenase,Acyl-CoA dehydrogenase, C-terminal domain	-1.63104	2.26452e-09	-2.62113	8.59629e-22	-0.156634	0.603121	1.40776	1.19476e-07	-2.57066	9.53596e-22
BAL062_02318	BAL062_02318	Acetyl-CoA carboxylase,Methylmalonyl-CoA carboxyltransferase 12S subunit,acetyl-CoA carboxylase carboxyltransferase subunit alpha,Acetyl-CoA carboxylase, carboxyltransferase component (subunits alpha and beta),methylmalonyl-CoA decarboxylase alpha subunit,Carboxyl transferase domain	-1.89737	3.76884e-19	-2.57829	4.03545e-32	-0.490131	0.0218764	0.809377	0.000114087	-1.90792	1.27555e-19
BAL062_02319	mgh	3-methylglutaconyl-CoA hydratase,Probable enoyl-CoA hydratase echA8,enoyl-CoA hydratase,phenylacetate degradation probable enoyl-CoA hydratase PaaB,Enoyl-CoA hydratase/isomerase family	-1.86845	7.96667e-19	-2.72548	2.8846e-31	-0.877587	1.07103e-05	0.284098	0.167068	-1.7659	2.55024e-17
BAL062_02320	accA1_2	Putative acyl-CoA carboxylase alpha chain protein,Acetyl-/propionyl-coenzyme A carboxylase alpha chain,pyruvate carboxylase,Acetyl/propionyl-CoA carboxylase, alpha subunit,urea carboxylase,Carbamoyl-phosphate synthase L chain, ATP binding domain	-1.82017	3.21378e-25	-2.26508	3.13876e-36	-0.537514	0.00213807	0.0369161	0.863493	-0.863604	6.2621e-07
BAL062_02321	yngG	Putative Hydroxymethylglutaryl-CoA lyase,Hydroxymethylglutaryl-CoA lyase yngG,hydroxymethylglutaryl-CoA lyase,Isopropylmalate/homocitrate/citramalate synthases,isopropylmalate/citramalate/homocitrate synthases,HMGL-like	-1.71574	8.03706e-28	-2.15386	7.52817e-40	-0.737041	1.49735e-06	-0.179722	0.2824	-0.760902	7.9174e-07
BAL062_02383	echA8_5	Enoyl-CoA hydratase, phenylacetic acid degradation,Probable enoyl-CoA hydratase echA8,enoyl-CoA hydratase-isomerase,phenylacetate degradation probable enoyl-CoA hydratase PaaB,Enoyl-CoA hydratase/isomerase family	-2.66472	5.39106e-15	-2.57374	2.96637e-13	-1.79394	3.94415e-09	-2.33134	1.43006e-15	-2.32551	1.12553e-12
BAL062_02384	hmp_2	flavodoxin reductase,3-ketosteroid-9-alpha-hydroxylase reductase subunit,HCP oxidoreductase, NADH-dependent,Uncharacterized Fe-S protein,phenylacetate-CoA oxygenase/reductase, PaaK subunit,Oxidoreductase NAD-binding domain	-2.89717	4.03184e-31	-3.2447	7.17538e-34	-2.53006	2.04351e-26	-3.08819	5.82957e-40	-3.31229	6.90274e-37
BAL062_02385	BAL062_02385	metal-sulfur cluster biosynthetic protein,phenylacetate-CoA oxygenase, PaaJ subunit,Domain of unknown function DUF59	-4.0355	8.16654e-45	-4.1341	5.23959e-43	-3.36949	2.55263e-36	-3.39989	9.43197e-39	-3.3591	1.21791e-34
BAL062_02386	paaC	Subunit of Phenylacetate-CoA oxygenase,Phenylacetic acid degradation protein paaC,Uncharacterized conserved protein,phenylacetate-CoA oxygenase, PaaI subunit,Phenylacetic acid catabolic protein	-3.87279	3.78821e-51	-4.30326	1.71143e-56	-3.20862	1.11297e-38	-3.45749	2.3183e-44	-3.67463	8.02782e-47
BAL062_02387	BAL062_02387	paaB,phenylacetate-CoA oxygenase subunit PaaB,Uncharacterized enzyme of phenylacetate metabolism,phenylacetate-CoA oxygenase, PaaH subunit,Phenylacetic acid degradation B	-3.69348	2.15013e-40	-3.8051	3.25481e-39	-3.22082	1.4485e-34	-3.07034	3.32801e-31	-3.52719	1.42813e-37
BAL062_02388	paaA	phenylacetate-CoA oxygenase subunit PaaA,Phenylacetic acid degradation protein paaA,phenylacetate-CoA oxygenase subunit PaaA,Uncharacterized conserved protein,phenylacetate-CoA oxygenase, PaaG subunit,Phenylacetic acid catabolic protein	-3.18418	1.87142e-60	-3.86613	1.10106e-79	-3.57621	2.97407e-75	-2.86597	3.42407e-51	-3.59319	1.66116e-73
BAL062_02389	paaZ	bifunctional aldehyde dehydrogenase/enoyl-CoA hydratase,3,4-dehydroadipyl-CoA semialdehyde dehydrogenase,bifunctional aldehyde dehydrogenase/enoyl-CoA hydratase,Delta 1-pyrroline-5-carboxylate dehydrogenase,phenylacetic acid degradation protein paaN,Aldehyde dehydrogenase family	-2.63882	3.73053e-49	-2.85677	4.20286e-54	-2.25844	2.51006e-38	-2.06547	7.23033e-33	-2.61771	3.07982e-48
BAL062_02422	BAL062_02422	hypothetical protein	-3.59208	1.08183e-110	-4.0302	2.87356e-134	-3.62283	5.3572e-114	-3.80548	4.13016e-125	-3.18942	3.9494e-88
BAL062_02457	BAL062_02457	hypothetical protein	-2.01347	7.96667e-19	-1.63865	1.12863e-12	-2.19752	7.33204e-23	-1.70353	1.67156e-14	-0.733674	0.00111046
BAL062_02513	BAL062_02513	hypothetical protein	-1.61786	1.10311e-12	-1.96048	6.55063e-16	-0.853346	5.79492e-05	-1.91496	2.45769e-19	-0.552982	0.0100182
BAL062_02514	BAL062_02514	hypothetical protein	-3.07755	1.54546e-48	-3.3548	4.96811e-51	-2.29359	1.9902e-31	-2.94204	1.80002e-48	-0.786398	4.78766e-05
BAL062_02523	BAL062_02523	hypothetical protein	-2.24258	5.87611e-29	-2.1611	1.24649e-26	-2.64823	1.59975e-40	-1.67691	4.56803e-17	-3.32639	5.16681e-60
BAL062_02527	cspE	Cold shock protein,Cold shock-like protein CspE,cold shock protein CspE,cold shock domain protein CspD,'Cold-shock' DNA-binding domain	-1.58129	1.38608e-11	-2.32367	4.07146e-24	-1.54255	1.36043e-11	-1.83751	1.23199e-15	-2.53401	6.02796e-29
BAL062_02561	gstB_1	Putative glutathionine S-transferase,Glutathione S-transferase GST-6.0,glutathionine S-transferase,maleylacetoacetate isomerase,Glutathione S-transferase, N-terminal domain	-1.48875	4.09139e-37	-1.50751	1.58262e-37	-0.167249	0.179959	-1.14287	7.05486e-23	0.117412	0.351856
BAL062_02594	BAL062_02594	hypothetical protein	-1.81184	1.20947e-07	-1.99063	6.15795e-09	-4.1316	4.39735e-35	-1.95128	7.45195e-09	-2.12156	1.64234e-10
BAL062_02612	folP_2	Dihydropteroate synthase type-1,Dihydropteroate synthase,dihydropteroate synthase,dihydropteroate synthase,Pterin binding enzyme	1.80975	6.3063e-08	1.72091	4.3472e-07	3.02211	4.01359e-22	2.08852	4.55386e-11	1.76795	5.7936e-08
BAL062_02619	BAL062_02619	hypothetical protein	-2.18458	9.06467e-31	-1.817	2.09856e-21	-2.69931	1.6726e-46	-1.93639	2.95197e-25	-0.555742	0.0036676
BAL062_03009	BAL062_03009	hypothetical protein	-1.69378	0.000156916	-1.64662	0.00026121	-3.64801	2.8946e-18	-1.65881	0.000159163	-1.84696	1.56009e-05
BAL062_03364	BAL062_03364	hypothetical protein	-1.55866	8.76983e-33	-1.76954	9.14225e-40	-2.15067	5.23636e-60	-1.7326	3.45225e-42	-1.69303	5.22648e-38
BAL062_03365	nemR_2	transcriptional regulator,HTH-type transcriptional repressor nemR,putative transcriptional regulator,transcriptional repressor BetI,Bacterial regulatory proteins, tetR family	-1.59799	3.95715e-15	-2.01767	6.80149e-23	-2.98316	1.13916e-48	-1.81979	9.93991e-20	-1.48882	1.11456e-13
BAL062_03376	macA_3	membrane-fusion protein,Macrolide-specific efflux protein macA precursor,macrolide transporter subunit MacA,efflux transporter, RND family, MFP subunit,HlyD family secretion protein	1.77452	9.69332e-65	2.31334	3.20809e-110	5.89555	0	4.76311	0	0.971116	7.98698e-20
BAL062_03377	macB	macrolide transport protein,Macrolide export ATP-binding/permease protein MacB,macrolide transporter ATP-binding /permease protein,Predicted ABC-type transport system involved in lysophospholipase L1 biosynthesis, ATPase component,lipoprotein releasing system, ATP-binding protein,MacB-like periplasmic core domain	1.53398	3.4192e-19	1.90612	2.55391e-29	5.80217	7.74496e-274	4.79227	8.67193e-189	1.21282	1.15139e-12
BAL062_03622	BAL062_03622	Epstein-Barr nuclear antigen 1	2.09761	6.55641e-12	2.50977	1.01527e-16	5.11318	4.03437e-73	4.45854	2.14071e-61	-0.174591	0.645402
BAL062_03623	BAL062_03623	lipoprotein	2.85639	3.26818e-28	2.60296	2.7827e-23	6.77144	2.29081e-160	5.91336	7.90786e-127	0.404083	0.158576
BAL062_03891	BAL062_03891	putative signal peptide-containing protein,Predicted integral membrane protein,Domain of unknown function (DUF3315)	3.44593	1.53997e-98	4.2402	2.01697e-149	8.45632	0	7.64451	0	1.52075	2.07801e-19

## Sheet: Table S2
Table S2: RNAseq and WGS sequence accession numbers for samples sequenced in this study.
Culture	Experiment	Passage day	MIC	Grown in colistin (Concentration)	Replicate	RNAseq Sample accession	WGS Sample accession
WT	Control	0	0mg/L	No	1	ERR976684	ERR586922
	Control	0	0mg/L	No	2	ERR976685
C1	Mid point	5	128mg/L	No	1	ND	ERR586928
	Mid point	5	128mg/L	No	2	ND
	Mid point	5	128mg/L	64mg/L	1	ERR976688	ERR586929
	Mid point	5	128mg/L	64mg/L	2	ERR976689
	End point	6	>128mg/L	No	1	ERR976692	ERR586932
	End point	6	>128mg/L	No	2	ERR976693
	End point	6	>128mg/L	128mg/L	1	ERR976696	ERR586931
	End point	6	>128mg/L	128mg/L	2	ERR976697
C2	Mid point	2	128mg/L	No	-	-	ERR586934
	Mid point	2	128mg/L	64mg/L	-	-	ERR586935
	End point	5	>128mg/L	No	1	-	ERR586941
	End point	5	>128mg/L	No	2	-
	End point	5	>128mg/L	128mg/L	1	ERR976704	ERR586943
	End point	5	>128mg/L	128mg/L	2	ERR976705
Strain	Sample accession
BAL505	ERR1688977
BAL543	ERR1688978
BAL719	ERR1688979

## Sheet: Table S3
Table S3: Genes within the predicted recombinant region.
Locus tag	Product
ABK1_2960	Zn-dependent hydrolase
ABK1_2961	dgkA
ABK1_2962	groEL
ABK1_2963	groES
ABK1_2964	surface adhesion protein
ABK1_2965	phosphohydrolase
ABK1_2966	sphingosine kinase
ABK1_2967	Phosphoenolpyruvate carboxykinase
ABK1_2968	glpD
ABK1_2969	glpK
ABK1_2970	kgtP
ABK1_2971	putative exported protein
ABK1_2972	methyltransferase
ABK1_2973	folD
ABK1_tRNA45	tRNA-Cys
ABK1_tRNA46	tRNA-Leu
ABK1_2974	alkaline phosphatase D
ABK1_tRNA47	tRNA-Leu
ABK1_2975	Putative uncharacterized protein
ABK1_2976	Putative uncharacterized protein
ABK1_2977	dihydropteroate synthase
ABK1_2978	ftsH
ABK1_2979	Ribosomal RNA large subunit methyltransferase
ABK1_2980	RNA binding protein
ABK1_2981	Putative uncharacterized protein
ABK1_2982	Putative uncharacterized protein
ABK1_2983	Carbamoyl phosphate synthase small chain
ABK1_2984	carbamoylphosphate synthase large subunit
ABK1_2985	greA
ABK1_2986	Chloramphenicol acetyltransferase
ABK1_2987	universal stress protein UspA
ABK1_2988	Putative methyltransferase
ABK1_2989	putative signal peptide-containing protein
ABK1_2990	Mur ligase middle region
ABK1_2991	Putative uncharacterized protein
ABK1_2992	IS4 family transposase
ABK1_2993	Transposase
ABK1_2994	hemolysin-type calcium-binding domain-containing protein
ABK1_2995	Biofilm associated protein
ABK1_2996	Putative uncharacterized protein
ABK1_2997	Biofilm associated protein
ABK1_2998	Biofilm associated protein
ABK1_2999	Biofilm associated protein
ABK1_3000	putative cell-surface adhesin
ABK1_3001	Putative Na+/H+ antiporter
ABK1_3002	metalloprotease
ABK1_3003	Putative uncharacterized protein
ABK1_3004	trpS
ABK1_3005	sucD
ABK1_3006	sucC
ABK1_3007	Dihydrolipoamide dehydrogenase
ABK1_3008	sucB
ABK1_3009	sucA
ABK1_3010	sdhB
ABK1_3011	sdhA
ABK1_3012	sdhD
ABK1_3013	sdhC
ABK1_3014	Citrate synthase
ABK1_3015	Fe-S protein
ABK1_3016	sulfurtransferase
ABK1_3017	Putative uncharacterized protein
ABK1_3018	metal binding protein
ABK1_3019	Putative uncharacterized protein
ABK1_3020	rpoD
ABK1_3021	Putative uncharacterized protein
ABK1_3022	lipB
ABK1_3023	Putative uncharacterized protein
ABK1_3024	alcohol dehydrogenase
ABK1_3025	amino acid transporter
ABK1_3026	multimeric flavodoxin WrbA
ABK1_3027	transcriptional regulator
ABK1_3028	rRNA methylase
ABK1_3029	Multifunctional protein
ABK1_3030	seryl-tRNA synthetase
ABK1_3031	Putative uncharacterized protein
ABK1_3032	Outer membrane lipoproteins carrier protein
ABK1_3033	rpmA
ABK1_3034	rplU
ABK1_3035	ispB
ABK1_3036	site specific recombinase
ABK1_3037	PgpB
ABK1_3038	membrane-fusion protein
ABK1_3039	AdeJ
ABK1_3040	Outer membrane protein
ABK1_3041	Putative uncharacterized protein
ABK1_3042	Putative uncharacterized protein
ABK1_3043	Putative uncharacterized protein
ABK1_3044	dehydrogenase
ABK1_3045	Putative uncharacterized protein
ABK1_3046	valS
ABK1_3047	SAM-dependent methyltransferase
ABK1_3048	DnaJ domain-containing protein
ABK1_3049	permease
ABK1_3050	Transcriptional regulators LysR family
ABK1_3051	ammonia permease
ABK1_3052	Pap2
ABK1_3053	Signal transduction histidine kinase
ABK1_3054	Transcriptional regulator
ABK1_3055	Lipid A phosphoethanolamine transferase
ABK1_3056	putative DcaP-like protein
ABK1_3057	major facilitator superfamily permease
ABK1_3058	1-acyl-sn-glycerol-3-phosphate acyltransferase
ABK1_3059	alpha-beta hydrolase family esterase
ABK1_3060	Putative uncharacterized protein
ABK1_3061	membrane protease subunit
ABK1_3062	Putative uncharacterized protein
ABK1_3063	Geranyltranstransferase
ABK1_3064	Putative uncharacterized protein
ABK1_3065	Hypothetical protein
ABK1_3066	aroP
ABK1_tRNA48	tRNA-Arg
ABK1_3067	Chaperone protein hchA
ABK1_3068	Putative oxydoreductase protein
ABK1_3069	Transcriptional regulator AraC family
ABK1_3070	uppP
ABK1_3071	putative phenylacetic acid degradation operon negative regulatory protein
ABK1_3072	Fatty acid desaturase
ABK1_3073	AraC type DNA binding domain containing protein
ABK1_3074	modulator of drug activity B
ABK1_3075	Putative long-chain fatty acid transport protein
ABK1_3076	thrH
ABK1_3077	phosphoadenosine phosphosulfate reductase
ABK1_3078	wax-dgaT
ABK1_3079	Putative uncharacterized protein
ABK1_3080	Ribonuclease G and E
ABK1_3081	Putative Maf-like protein
ABK1_3082	mreD
ABK1_3083	mreC
ABK1_3084	mreB
ABK1_3085	gatC
ABK1_3086	gatA
ABK1_3087	gatB
ABK1_3088	Putative uncharacterized protein
ABK1_3089	Putative protease
ABK1_3090	putative exported protein
ABK1_3091	putative exported protein
ABK1_3092	Putative signal peptide-containing protein
ABK1_3093	sbmA
ABK1_3094	tdcB
ABK1_3095	alpha-beta hydrolase family esterase
ABK1_3096	Putative amino-acid transport protein
ABK1_3097	Putative uncharacterized protein
ABK1_3098	Putative uncharacterized protein
ABK1_3099	Putative nitroreductase
ABK1_3100	Dihydrofolate reductase X
ABK1_3101	putative membrane protein
ABK1_3102	Putative uncharacterized protein
ABK1_3103	sulfite reductase, alpha subunit
ABK1_3104	putative membrane protein
ABK1_tRNA49	tRNA-Val
ABK1_tRNA50	tRNA-Asp
ABK1_tRNA51	tRNA-Asp
ABK1_tRNA52	tRNA-Val
ABK1_3105	Putative uncharacterized protein
ABK1_3106	putative exported protein
ABK1_3107	Putative uncharacterized protein
ABK1_3108	ecnB
ABK1_3109	dapE
ABK1_3110	Putative uncharacterized protein
ABK1_3111	Chemotactic signal transduction system
ABK1_3112	pilJ
ABK1_3113	pilI
ABK1_3114	pilH
ABK1_3115	pilG
ABK1_3116	Putative uncharacterized protein
ABK1_3117	nolF
ABK1_3118	nolG
ABK1_3119	proS
ABK1_3120	Putative uncharacterized protein
ABK1_3121	Putative alkylphosphonate uptake protein PhnA
ABK1_3122	Putative uncharacterized protein
ABK1_3123	Putative uncharacterized protein
ABK1_3124	aminomethyltransferase
ABK1_3125	protein-disulfide isomerase
ABK1_3126	TPR repeat-containing SEL1 subfamily protein
ABK1_3127	permease
ABK1_3128	Putative FMN oxidoreductase
ABK1_3129	Putative tonB-dependent receptor protein
ABK1_3130	3-methyladenine DNA glycosylase
ABK1_3131	mutM
ABK1_3132	ppiC
ABK1_3133	Putative uncharacterized protein
ABK1_3134	mscL
ABK1_3135	typA
ABK1_3136	Putative transporter
ABK1_3137	rsmC
ABK1_3138	lysP
ABK1_3139	Putative uncharacterized protein
ABK1_3140	Hypothetical protein
ABK1_3141	Outer membrane protein omp38 precursor
ABK1_3142	FimT
ABK1_3143	Putative acetyl-CoA acetyltransferase
ABK1_3144	Putative uncharacterized protein
ABK1_3145	Quaternary ammonium compound-resistance protein
ABK1_3146	Putative uncharacterized protein
ABK1_3147	Sulfite reductase
ABK1_3148	glucose dehydrogenase
ABK1_3149	Hypothetical protein
ABK1_3150	Putative glucose-sensitive porin
ABK1_3151	acyl-CoA transferases/carnitine dehydratase
ABK1_3152	AdiY
ABK1_3153	Putative thiolase
ABK1_3154	Putative 3-hydroxybutyryl-CoA epimerase
ABK1_3155	Putative uncharacterized protein
ABK1_3156	alpha-beta hydrolase family esterase
ABK1_3157	histone acetyltransferase HPA2
ABK1_3158	Putative methyltransferase
ABK1_3159	Putative methyltransferase
ABK1_3160	Putative hemolysin III
ABK1_3161	Putative transport protein
ABK1_3162	putative exported protein
ABK1_3163	Protein translocase subunit secA
ABK1_3164	peroxiredoxin
ABK1_3165	putative AHL-lactonase
ABK1_3166	putative phosphatase
ABK1_3167	putative exported protein
ABK1_3168	folC
ABK1_3169	accD
ABK1_3170	trpA
ABK1_3171	AraC-type DNA-binding domain-containing protein
ABK1_3172	metal-dependent hydrolase
ABK1_3173	Putative uncharacterized protein
ABK1_3174	Putative uncharacterized protein
ABK1_3175	trpB
ABK1_3176	trpF
ABK1_3177	trpF
ABK1_3178	Vitamin B12 receptor
ABK1_3179	Putative cobalamin adenosyltransferase
ABK1_3180	Putative glycerophosphodiester phosphodiesterase
ABK1_3181	putative exported protein
ABK1_3182	fatty acid desaturase
ABK1_3183	Putative uncharacterized protein
ABK1_3184	baeR
ABK1_3185	baeS
ABK1_3186	putative exported protein
ABK1_3187	acdB
ABK1_3188	acdA
ABK1_3189	Putative transcriptional regulator
ABK1_3190	Putative Glutathione S-transferase
ABK1_3191	putative membrane protein
ABK1_3192	putative exported protein
ABK1_3193	Putative uncharacterized protein
ABK1_3194	phospholipase D endonuclease domain-containing protein
ABK1_3195	Putative TonB-dependent receptor protein
ABK1_3196	putative membrane protein
ABK1_3197	aspS
ABK1_3198	Putative glycosyl transferase
ABK1_3199	Putative uncharacterized protein
ABK1_3200	Putative uncharacterized protein
ABK1_3201	putative glycosyltransferase
ABK1_3202	Putative uncharacterized protein
ABK1_3203	Putative glycosyltransferase
ABK1_3204	LpsC
ABK1_3205	Putative polysaccharide deacetylase
ABK1_3206	Putative uncharacterized protein
ABK1_3207	Putative uncharacterized protein
ABK1_3208	ilvE
ABK1_3209	glnE
ABK1_3210	Signal transduction histidine kinase
ABK1_3211	Hypothetical protein
ABK1_3212	Putative P-loop ATPase
ABK1_3213	Putative uncharacterized protein
ABK1_tRNA53	tRNA-Leu
ABK1_3214	queA
ABK1_3215	putative membrane protein
ABK1_3216	Uncharacterized membrane protein
ABK1_3217	tgt
ABK1_3218	preprotein translocase subunit YajC
ABK1_3219	secD
ABK1_3220	secF
ABK1_3221	phosphopantothenoylcysteine synthetase/decarboxylase
ABK1_3222	DNA repair protein radC-like protein
ABK1_3223	Putative uncharacterized protein
ABK1_3224	Putative phosphoesterase
ABK1_3225	IspZ
ABK1_3226	YciI-like protein
ABK1_3227	putative exported protein
ABK1_3228	Putative uncharacterized protein
ABK1_3229	putative rhodanese-related sulfurtransferase
ABK1_3230	Hypothetical protein
ABK1_3231	Putative uncharacterized protein
ABK1_3232	Putative acyl-CoA thioester hydrolase
ABK1_3233	Thioredoxin C-3
ABK1_3234	alpha/beta fold family hydrolase
ABK1_3235	Putative uncharacterized protein
ABK1_3236	Ig-like, group 1 precursor
ABK1_3237	Putative pyridine nucleotide-disulfide oxidoreductase, class I
ABK1_rRNA10	5S ribosomal RNA
ABK1_rRNA11	23S ribosomal RNA
ABK1_tRNA54	tRNA-Ala
ABK1_tRNA55	tRNA-Ile
ABK1_rRNA12	16S ribosomal RNA
ABK1_3238	putative exported protein
ABK1_3239	GGDEF domain-containing protein
ABK1_3240	Outer membrane protein
ABK1_3241	phosphohydrolase
ABK1_3242	Putative phospholipase D protein
ABK1_3243	Putative acyltransferase
ABK1_3244	GTPase
ABK1_3245	putative membrane protein
ABK1_3246	putative effector of murein hydrolase
ABK1_3247	putative exported protein
ABK1_3248	apaH
ABK1_3249	dimethyladenosine transferase
ABK1_3250	pyridoxal phosphate biosynthesis protein
ABK1_3251	rplM
ABK1_3252	rpsI
ABK1_3253	sspA
ABK1_3254	sspB
ABK1_3255	Putative uncharacterized protein
ABK1_3256	Biotin carboxyl carrier protein
ABK1_3257	Enoyl-CoA hydratase
ABK1_3258	Acyl-CoA dehydrogenase
ABK1_3259	Acetyl-CoA carboxylase
ABK1_3260	dehydrogenase
ABK1_3261	Putative uncharacterized protein
ABK1_3262	Putative transcriptional regulator
ABK1_3263	Acyl-CoA dehydrogenase
ABK1_3264	Putative uncharacterized protein
ABK1_3265	Putative uncharacterized protein
ABK1_rRNA13	5S ribosomal RNA
ABK1_rRNA14	23S ribosomal RNA
ABK1_tRNA56	tRNA-Ala
ABK1_tRNA57	tRNA-Ile
ABK1_rRNA15	16S ribosomal RNA
ABK1_3266	Putative uncharacterized protein
ABK1_3267	Phosphatidylserine synthase
ABK1_3268	external DNA catabolism protein
ABK1_3269	proline hydroxylase
ABK1_3270	Putative uncharacterized protein
ABK1_3271	Putative uncharacterized protein
ABK1_3272	Malate dehydrogenase
ABK1_3273	ribonuclease I
ABK1_3274	Putative lytic murein transglycosylase
ABK1_3275	2-methylthioadenine synthetase
ABK1_3276	phoL
ABK1_3277	metal-dependent hydrolase
ABK1_3278	TonB-like protein
ABK1_3279	Putative uncharacterized protein
ABK1_3280	putative exported protein
ABK1_3281	Xanthine phosphoribosyltransferase
ABK1_3282	wrbA
ABK1_3283	Rbn
ABK1_3284	DMT family permease
ABK1_3285	Transcriptional regulator AraC family
ABK1_3286	2-keto-4-pentenoate hydratase/2-oxohepta-3-ene-1,7-dioic acid hydratase
ABK1_3287	Putative uncharacterized protein
ABK1_3288	oxidoreductase-like nitroreductase
ABK1_tRNA58	tRNA-Arg
ABK1_3289	Putative uncharacterized protein
ABK1_3290	phosphoserine phosphatase
ABK1_tRNA59	tRNA-Arg
ABK1_tRNA60	tRNA-Arg
ABK1_tRNA61	tRNA-Ser
ABK1_3291	Exoribonuclease R
ABK1_3292	Oligopeptidase A
ABK1_3293	Putative uncharacterized protein
ABK1_3294	Putative uncharacterized protein
ABK1_3295	Putative integral membrane protein
ABK1_3296	putative membrane protein
ABK1_3297	putative exported protein
ABK1_3298	Putative uncharacterized protein
ABK1_3299	Putative uncharacterized protein
ABK1_3300	Acyl coenzyme A dehydrogenase
ABK1_3301	flavoprotein
ABK1_3302	50S ribosomal protein L17
ABK1_3303	RNA polymerase, alpha subunit
ABK1_3304	30S ribosomal protein S4
ABK1_3305	30S ribosomal protein S11
ABK1_3306	30S ribosomal protein S13
ABK1_3307	50S ribosomal protein L36
ABK1_3308	Secretion protein
ABK1_3309	50S ribosomal protein L15
ABK1_3310	50S ribosomal protein L30
ABK1_3311	30S ribosomal protein S5
ABK1_3312	50S ribosomal protein L18
ABK1_3313	50S ribosomal protein L6
ABK1_3314	30S ribosomal protein S8
ABK1_3315	30S ribosomal protein S14
ABK1_3316	50S ribosomal protein L5
ABK1_3317	50S ribosomal protein L24
ABK1_3318	50S ribosomal protein L14
ABK1_3319	30S ribosomal protein S17
ABK1_3320	50S ribosomal protein L29
ABK1_3321	50S ribosomal protein L16
ABK1_3322	30S ribosomal protein S3
ABK1_3323	50S ribosomal protein L22
ABK1_3324	30S ribosomal protein S19
ABK1_3325	50S ribosomal protein L2
ABK1_3326	50S ribosomal protein L23
ABK1_3327	50S ribosomal protein L4
ABK1_3328	50S ribosomal protein L3
ABK1_3329	30S ribosomal protein S10
ABK1_3330	GMP synthase glutamine amidotransferase subunit
ABK1_3331	beta-cystathionase
ABK1_3332	ATPase
ABK1_3333	Putative flavohemoprotein
ABK1_3334	transcriptional regulator
ABK1_3335	engB
ABK1_3336	metal-dependent hydrolase
ABK1_3337	Putative Proton/sodium-glutamate symport protein
ABK1_3338	Acyl-CoA thioesterase II
ABK1_3339	Glycerol-3-phosphate acyltransferase
ABK1_3340	adeT
ABK1_3341	nucleoside-diphosphate-sugar epimerase
ABK1_3342	RecG
ABK1_3343	ComF
ABK1_3344	NTP pyrophosphohydrolase including oxidative damage repair enzyme
ABK1_3345	Rossmann fold nucleotide-binding protein
ABK1_3346	corA
ABK1_3347	Ttg2E
ABK1_3348	Ttg2D
ABK1_3349	ttg2C
ABK1_3350	ttg2B
ABK1_3351	ttg2A
ABK1_3352	Hypothetical protein
ABK1_3353	Putative ATP-dependent RNA helicase
ABK1_3354	suhB
ABK1_3355	1-deoxyxylulose-5-phosphate synthase
ABK1_3356	ribA
ABK1_3357	hemF
ABK1_3358	aroE
ABK1_3359	Putative uncharacterized protein
ABK1_3360	Putative acyl-CoA dehydrogenase
ABK1_3361	putative signal peptide-containing protein
ABK1_3362	putative stress-responsive transcriptional regulator
ABK1_3363	putative membrane protein
ABK1_3364	Putative uncharacterized protein
ABK1_3365	DNA-binding protein
ABK1_3366	Putative uncharacterized protein precursor
ABK1_3367	Hypothetical protein
ABK1_3368	glyQ
ABK1_3369	glyS
ABK1_3370	Putative uncharacterized protein
ABK1_3371	DMT family permease
ABK1_3372	Putative transcriptional regulator
ABK1_3373	putative signal peptide-containing protein
ABK1_3374	Putative signal peptide-containing protein
ABK1_3375	subtilisin-like serine protease
ABK1_3376	putative signal peptide-containing protein
ABK1_3377	Putative signal peptide-containing protein
ABK1_3378	astE
ABK1_3379	astB
ABK1_3380	astD
ABK1_3381	astA
ABK1_3382	astC
ABK1_3383	glutamate dehydrogenase/leucine dehydrogenase
ABK1_3384	Hypothetical protein
ABK1_3385	amino acid transporter
ABK1_3386	Putative uncharacterized protein
ABK1_3387	SAM-dependent methyltransferase
ABK1_3388	putative exported protein
ABK1_3389	putative exported protein
ABK1_3390	secreted endonuclease
ABK1_3391	ATPase
ABK1_3392	permease
ABK1_3393	sodC
ABK1_3394	putative membrane protein
ABK1_3395	mdfA
ABK1_3396	Putative uncharacterized protein
ABK1_3397	putative NADPH-quinone reductase
ABK1_3398	Putative uncharacterized protein
ABK1_3399	Putative uncharacterized protein
ABK1_3400	Putative FAD/FMN-containing dehydrogenase
ABK1_3401	serA
ABK1_3402	putative membrane protein
ABK1_3403	putative membrane protein
ABK1_3404	Putative uncharacterized protein
ABK1_3405	permease
ABK1_3406	tRNA pseudouridine 55 synthase
ABK1_3407	Lipase chaperone
ABK1_3408	Lipase
ABK1_3409	rplS
ABK1_3410	trmD
ABK1_3411	rimM
ABK1_3412	rpsP
ABK1_3413	PilE
ABK1_3414	Pilin like competence factor
ABK1_3415	PilY1
ABK1_3416	Putative type IV fimbrial biogenesis protein
ABK1_3417	PilW
ABK1_3418	PilV
ABK1_3419	FimU
ABK1_3420	ispH
ABK1_3421	gmk
ABK1_3422	rpoZ
ABK1_3423	Putative bifunctional protein SpoT
ABK1_3424	YjgF family translation initiation inhibitor
ABK1_3425	bacterioferritin-associated ferredoxin
ABK1_3426	Bacterioferritin
ABK1_3427	Lipid A core-O-antigen ligase
ABK1_3428	Putative uncharacterized protein
ABK1_3429	Transposase
ABK1_3430	Hypothetical protein
ABK1_3431	PilA
ABK1_3432	Putative uncharacterized protein
ABK1_3433	beta-propeller domain-containing protein
ABK1_3434	Putative signal peptide-containing protein
ABK1_3435	metal-dependent hydrolase
ABK1_3436	gltD
ABK1_3437	gltB
ABK1_3438	Putative uncharacterized protein
ABK1_3439	aroB
ABK1_3440	aroK
ABK1_3441	HofQ
ABK1_3442	PilP
ABK1_3443	PilO
ABK1_3444	PilN
ABK1_3445	PilM
ABK1_3446	PonA
ABK1_3447	23S ribosomal RNA G745 methyltransferase
ABK1_3448	Putative uncharacterized protein
ABK1_3449	Phospho-N-acetylmuramoyl-pentapeptide-transferase
ABK1_3450	murF
ABK1_3451	murE
ABK1_3452	ftsI
ABK1_3453	Cell division protein
ABK1_3454	S-adenosylmethionine methyltransferase
ABK1_3455	Sulfate transport protein
ABK1_3456	putative exported protein
ABK1_3457	gltX
ABK1_tRNA62	tRNA-Ala
ABK1_tRNA63	tRNA-Glu
ABK1_3458	amino acid transporter
ABK1_3459	Putative uncharacterized protein
ABK1_tRNA64	tRNA-Glu
ABK1_tRNA65	tRNA-Glu
ABK1_3460	Putative uncharacterized protein
ABK1_3461	Putative uncharacterized protein
ABK1_3462	czcD
ABK1_3463	czcA
ABK1_3464	czcB
ABK1_3465	czcC
ABK1_3466	CzcI
ABK1_3467	putative signal peptide-containing protein
ABK1_3468	Hypothetical protein
ABK1_3469	Putative uncharacterized protein
ABK1_3470	Putative transport protein
ABK1_3471	Homocysteine synthase
ABK1_3472	Fatty acyl-CoA reductase
ABK1_3473	Putative sulfate permease
ABK1_3474	Putative uncharacterized protein
ABK1_3475	ompR
ABK1_3476	envZ
ABK1_3477	Putative acetyl-CoA hydrolase/transferase
ABK1_3478	Putative acyltransferase
ABK1_tRNA66	tRNA-Phe
ABK1_tRNA67	tRNA-Phe
ABK1_3479	Putative uncharacterized protein
ABK1_3480	hisB
ABK1_3481	hisH
ABK1_3482	Putative uncharacterized protein
ABK1_3483	Exonuclease putative
ABK1_3484	hisA
ABK1_3485	Putative HTH-type transcriptional regulator
ABK1_3486	DMT family permease
ABK1_3487	Putative transmembrane protein
ABK1_3488	Putative cold shock protein
ABK1_3489	Putative homoserine kinase
ABK1_3490	Imidazole glycerol phosphate synthase subunit hisF
ABK1_3491	Putative uncharacterized protein
ABK1_3492	AraC-type DNA-binding domain-containing protein
ABK1_3493	aqpZ
ABK1_3494	Putative uncharacterized protein
ABK1_3495	Transporter LysE family
ABK1_3496	Putative DNA/RNA non-specific endonuclease G protein
ABK1_3497	putative signal peptide-containing protein
ABK1_3498	putative potassium transport system protein kup
ABK1_tRNA68	tRNA-Ser
ABK1_3499	Putative transcriptional regulator AraC/XylS family protein
ABK1_3500	Enhancing lycopene biosynthesis protein 2
ABK1_3501	Putative uncharacterized protein
ABK1_3502	Putative uncharacterized protein
ABK1_3503	Putative NADPH oxidoreductase
ABK1_3504	Putative HTH-type transcriptional regulator
ABK1_3505	Putative uncharacterized protein
ABK1_3506	Putative uncharacterized protein
ABK1_3507	Transposase
ABK1_3508	Putative uncharacterized protein
ABK1_3509	transcriptional regulator
ABK1_3510	Putative uncharacterized protein
ABK1_3511	Putative transcriptional regulator
ABK1_3512	Putative transcriptional regulator
ABK1_3513	oxidoreductase
ABK1_3514	putative signal peptide-containing protein
ABK1_3515	Hypothetical protein
ABK1_3516	putative signal peptide-containing protein
ABK1_3517	putative membrane protein
ABK1_3518	Putative transcriptional regulator
ABK1_3519	Putative transporter
ABK1_tRNA69	tRNA-Thr
ABK1_3520	Glutathione-dependent formaldehyde-activating GFA
ABK1_3521	Putative methyltransferase
ABK1_3522	NAD/FAD-binding protein
ABK1_3523	Pirin-related protein
ABK1_3524	Hydrolase
ABK1_3525	Putative transcriptional regulator
ABK1_3526	gabD
ABK1_3527	gabT
ABK1_3528	Putative transcriptional regulator
ABK1_3529	gabP
ABK1_3530	transcriptional regulator
ABK1_3531	branched-chain amino acid permease
ABK1_3532	Putative inner membrane protein
ABK1_3533	SsDNA-binding protein controls activity of RecBCD nuclease
ABK1_3534	major facilitator superfamily permease
ABK1_3535	Putative integral membrane protein
ABK1_3536	Putative transcriptional activator
ABK1_3537	glpM
ABK1_3538	putative membrane protein
ABK1_3539	NADPH:quinone reductase
ABK1_3540	Putative transcriptional regulator
ABK1_3541	Excinuclease ABC subunit A
ABK1_3542	Putative GGDEF family protein
ABK1_3543	34 kDa Outer Membrane Protein
ABK1_3544	Putative high affinity choline transport protein
ABK1_3545	Putative uncharacterized protein
ABK1_3546	Putative sodium:solute symporter
ABK1_3547	Putative membrane protein
ABK1_3548	Sensor protein
ABK1_3549	Putative uncharacterized protein
ABK1_3550	Putative two-component response regulator
ABK1_3551	msuE
ABK1_3552	msuD
ABK1_3553	Putative transcriptional regulator
ABK1_3554	Putative isochorismatase
ABK1_3555	Acetyl-CoA synthetase
ABK1_3556	putative membrane protein
ABK1_3557	small-conductance mechanosensitive channel
ABK1_3558	rsmE
ABK1_3559	3-deoxy-D-manno-2-octulosonate transferase
ABK1_3560	Xenobiotic reductase
ABK1_3561	Putative transcriptional regulator
ABK1_3562	Peptide chain release factor 2
ABK1_3563	omp25
ABK1_3564	SsDNA exonuclease
ABK1_3565	Pyridoxamine 5'-phosphate oxidase
ABK1_3566	Phosphoglucosamine mutase
ABK1_3567	Inosine-5'-monophosphate dehydrogenase
ABK1_3568	Putative ferredoxin
ABK1_3569	uncharacterized flavoprotein
ABK1_3570	Outer membrane receptor protein, mostly Fe transport
ABK1_3571	Transposase
ABK1_3572	IS4 family transposase
ABK1_3573	Putative membrane protein
ABK1_3574	Putative uncharacterized protein
ABK1_3575	aceF
ABK1_3576	aceE
ABK1_3577	EsvJ
ABK1_3578	Putative uncharacterized protein
ABK1_3579	lpxC
ABK1_3580	cell division protein FtsZ
ABK1_3581	ftsA
ABK1_3582	ftsQ
ABK1_3583	ddlB
ABK1_3584	murC
ABK1_3585	murG
ABK1_3586	gshB
ABK1_3587	Putative uncharacterized protein
ABK1_3588	Outer membrane receptor protein, mostly Fe transport
ABK1_3589	pyrE
ABK1_3590	exonuclease III
ABK1_3591	arsenate reductase
ABK1_3592	Putative uncharacterized protein
ABK1_3593	Esterase
ABK1_3594	Putative membrane protein with GGDEF domain
ABK1_3595	Putative membrane protein with GGDEF domain
ABK1_3596	Thiol:disulfide interchange protein
ABK1_3597	putative exported protein
ABK1_3598	Putative uncharacterized protein
ABK1_3599	Putative uncharacterized protein
ABK1_3600	Putative Polysaccharide deacetylase
ABK1_3601	Putative uncharacterized protein
ABK1_3602	Putative uncharacterized protein
ABK1_3603	Xanthine/uracil permease family

## Sheet: Table S4
Table S4: Accession numbers of previously sequenced colS VAP and carriage A. baumannii isolates (.xlsx)
All the below strains are from Schultz et al. 2016
ENA accession	Run code	Specimen type	Strain
ERR190414	8290_3#4	VAP	BAL_056
ERR190415	8290_3#5	VAP	BAL_058
ERR190417	8290_3#7	VAP	BAL_064
ERR190418	8290_3#8	VAP	BAL_084
ERR190423	8290_3#13	VAP	BAL_114
ERR190425	8290_3#15	VAP	BAL_128
ERR190430	8290_3#20	VAP	BAL_173
ERR190432	8290_3#22	VAP	BAL_182
ERR190433	8290_3#23	VAP	BAL_186
ERR190434	8290_3#24	VAP	BAL_188
ERR190435	8290_3#25	VAP	BAL_190
ERR190436	8290_3#26	VAP	BAL_191
ERR190438	8290_3#28	VAP	BAL_194
ERR190440	8290_3#30	VAP	BAL_202
ERR190444	8290_3#34	VAP	BAL_208
ERR190448	8290_3#38	VAP	BAL_215
ERR190450	8290_3#40	VAP	BAL_219
ERR190451	8290_3#41	VAP	BAL_224
ERR190452	8290_3#42	VAP	BAL_225
ERR190454	8290_3#44	VAP	BAL_230
ERR190456	8290_3#46	VAP	BAL_235
ERR190457	8290_3#47	VAP	BAL_238
ERR190459	8290_3#49	VAP	BAL_242
ERR190461	8290_3#51	VAP	BAL_244
ERR190462	8290_3#52	VAP	BAL_253
ERR190465	8290_3#55	VAP	BAL_256
ERR190466	8290_3#56	VAP	BAL_262
ERR190469	8290_3#59	VAP	BAL_276
ERR190472	8290_3#62	VAP	BAL_291
ERR190473	8290_3#63	VAP	BAL_295
ERR190474	8290_3#64	VAP	BAL_298
ERR190475	8290_3#65	VAP	BAL_306
ERR190478	8290_3#68	VAP	BAL_315
ERR190479	8290_3#69	VAP	BAL_320
ERR190480	8290_3#70	VAP	BAL_321
ERR190484	8290_3#74	VAP	BAL_331
ERR190488	8290_3#78	VAP	BAL_339
ERR190490	8290_3#80	VAP	BAL_341
ERR190491	8290_3#81	VAP	BAL_346
ERR190493	8290_3#83	VAP	BAL_350
ERR190494	8290_3#84	VAP	BAL_353
ERR190495	8290_3#85	VAP	BAL_359
ERR190496	8290_3#86	VAP	BAL_361
ERR190498	8290_3#88	VAP	BAL_369
ERR190499	8290_3#89	VAP	BAL_372
ERR190500	8290_3#90	VAP	BAL_377
ERR190501	8290_3#91	VAP	BAL_383
ERR197568	8346_4#18	VAP	UV_1261
ERR197570	8346_4#20	VAP	UV_1897
ERR197572	8346_4#22	VAP	DGT
ERR197594	8346_4#44	carriage	91_an
ERR197601	8346_4#51	carriage	145_n
ERR197610	8346_4#60	carriage	184_n
ERR197612	8346_4#62	carriage	185_n
ERR197613	8346_4#63	carriage	187_ax
ERR197614	8346_4#64	carriage	187_c
ERR197619	8346_4#69	carriage	212_c
ERR197620	8346_4#70	carriage	221_c
ERR197621	8346_4#71	carriage	228_an
ERR197622	8346_4#72	carriage	230_ax
ERR197623	8346_4#73	carriage	233_an
ERR197624	8346_4#74	carriage	235_ax
ERR197627	8346_4#77	carriage	242_an
ERR197628	8346_4#78	carriage	245_ax
ERR197631	8346_4#81	carriage	263_an
ERR197643	8346_4#93	carriage	295_an

## Sheet: Table S5
Table S5: List of primers used for PCR and sequencing of the pmrABC genes and for TraDIS sequencing.
Oligonucleotide	Sequence	Reference
Full pmrCAB-F	GCATCATAAAAAGATTGTAGTCAC	Beceiro et al., 2011. [34]
Full pmrCAB	GCGATTTGTATTCATCGTTTTGAG
pmrA-F	ATGACAAAAATCTTGATGATTGAAGAT
pmrA-R	TTATGATTGCCCCAAACGGTAG
pmrB-F	GTGCATTATTCATTAAAAAAAC
pmrB-R	TCACGCTCTTGTTTCATGTA
pmrB2-F	GGTTCGTGAAGCTTTCG
pmrB2-R	CCTAAATCGATTTCTTTTTG
pmrC-F	ATGTTTAATCTCATTATAGCCA
pmrC-R	TTAGTTTACATGGGCACAA
pmrC2-F	GGTTGTTATTGAAGAAAGTAT
pmrC2-R	TCAATCCAAGTCACTTGGTAAC
Transposon PCR enrichment sequence	Sequencing primers
5' enrichment primer	5' sequencing primer
AATGATACGGCGACCACCGAGATCTACACCTGACCTCTAGAGTCGACTGGCAAACAG	TTATGGGTAATACGACTCACTATAGGGAGATGTGTA
3' enrichment primer	3' sequencing primer
AATGATACGGCGACCACCGAGATCTACACTTCATTACCCTGTTATCCCTATTTAGGTGAC	TACCCTGTTATCCCTATTTAGGTGACACTATAGAAGAGATGTGTA

## Sheet: Table S6
Table S6: RNAseq log2FC counts for each colR comparison made against the wild type BAL062.
C1 ColR_64mg/L vs WT					C1 ColR_128mg/L vs WT					C2 ColR_128mg/L vs WT					C1 ColR No exposure vs WT					WT passaged to day 6
Locus tag	log2FC	p value	adj.P.Val		Locus tag	log2FC	p value	adj.P.Val		Locus tag	log2FC	p value	adj.P.Val		Locus tag	log2FC	p value	adj.P.Val		Locus tag	log2FC	p value	adj.P.Val
BAL062_00001	-0.408548	0.00149477	0.00477483		BAL062_00001	-0.340374	0.00819507	0.0213973		BAL062_00001	-0.875268	9.54462e-12	8.22474e-11		BAL062_00001	-0.408548	0.00149477	0.00477483		BAL062_00001	0.0524078	0.683529	0.729224
BAL062_00002	-0.265465	0.0152701	0.0362077		BAL062_00002	-0.260124	0.0175649	0.04072		BAL062_00002	-0.762595	3.04508e-12	2.7818e-11		BAL062_00002	-0.265465	0.0152701	0.0362077		BAL062_00002	0.211044	0.0535785	0.076235
BAL062_00003	-0.0872085	0.491513	0.602743		BAL062_00003	-0.318889	0.0121744	0.0297664		BAL062_00003	-0.588364	3.31717e-06	1.39126e-05		BAL062_00003	-0.0872085	0.491513	0.602743		BAL062_00003	0.168591	0.183255	0.231092
BAL062_00004	-0.234983	0.030565	0.0648746		BAL062_00004	-0.311397	0.00419491	0.012067		BAL062_00004	-0.678012	4.17591e-10	2.95231e-09		BAL062_00004	-0.234983	0.030565	0.0648746		BAL062_00004	0.226801	0.0367346	0.0541308
BAL062_00005	-0.461107	9.35e-07	6.27e-06		BAL062_00005	-0.626202	3.69e-11	5.5e-10		BAL062_00005	-0.96113	8.6277e-25	1.92919e-23		BAL062_00005	-0.461107	9.35e-07	6.27e-06		BAL062_00005	0.0553183	0.554677	0.611257
BAL062_00006	0.0372925	0.82078	0.873954		BAL062_00006	-0.148377	0.37193	0.491224		BAL062_00006	-0.127874	0.432844	0.519089		BAL062_00006	0.0372925	0.82078	0.873954		BAL062_00006	0.542307	0.000927503	0.00180708
BAL062_00007	0.310513	0.00334571	0.00968946		BAL062_00007	0.786078	1.02e-13	2.09e-12		BAL062_00007	0.324178	0.00186862	0.00450295		BAL062_00007	0.310513	0.00334571	0.00968946		BAL062_00007	1.04347	3.03384e-23	5.35237e-22
BAL062_00008	1.00275	1.84e-05	9.54e-05		BAL062_00008	0.834798	0.000407156	0.00159139		BAL062_00008	0.106684	0.650287	0.719093		BAL062_00008	1.00275	1.84e-05	9.54e-05		BAL062_00008	-0.780431	0.00149099	0.0028082
BAL062_00009	-1.23668	2.6e-14	5.3e-13		BAL062_00009	-0.800356	8.17e-07	5.91e-06		BAL062_00009	0.0157034	0.922452	0.944807		BAL062_00009	-1.23668	2.6e-14	5.3e-13		BAL062_00009	-1.4854	6.8616e-20	8.73831e-19
BAL062_00010	0.126158	0.414939	0.533553		BAL062_00010	0.108869	0.487272	0.602976		BAL062_00010	0.662775	7.59609e-06	2.97804e-05		BAL062_00010	0.126158	0.414939	0.533553		BAL062_00010	-0.802844	6.66191e-07	2.02864e-06
BAL062_00011	-0.292674	0.208062	0.309678		BAL062_00011	-0.636047	0.00630781	0.0171448		BAL062_00011	-0.274889	0.237048	0.3147		BAL062_00011	-0.292674	0.208062	0.309678		BAL062_00011	-1.13785	1.04627e-06	3.12419e-06
BAL062_00012	1.25866	3.24e-10	3.88e-09		BAL062_00012	0.632152	0.00170118	0.00547968		BAL062_00012	0.394786	0.0488004	0.0815673		BAL062_00012	1.25866	3.24e-10	3.88e-09		BAL062_00012	-0.468261	0.0213001	0.0329526
BAL062_00013	0.460892	5.81e-07	4.02e-06		BAL062_00013	0.522782	1.72e-08	1.71e-07		BAL062_00013	0.465688	2.78211e-07	1.38601e-06		BAL062_00013	0.460892	5.81e-07	4.02e-06		BAL062_00013	-0.00651473	0.944297	0.955558
BAL062_00014	0.237904	0.0194903	0.0445923		BAL062_00014	0.045975	0.653038	0.74666		BAL062_00014	-0.1806	0.0753441	0.118565		BAL062_00014	0.237904	0.0194903	0.0445923		BAL062_00014	1.05672	2.16156e-25	4.37545e-24
BAL062_00017	-1.28357	9.11e-11	1.18e-09		BAL062_00017	-0.583503	0.00312498	0.00942642		BAL062_00017	-1.12614	9.93654e-09	5.98059e-08		BAL062_00017	-1.28357	9.11e-11	1.18e-09		BAL062_00017	-0.631522	0.00135568	0.00257351
BAL062_00018	-0.567386	0.00613097	0.0164893		BAL062_00018	-0.566443	0.00636104	0.0172651		BAL062_00018	-0.230633	0.262517	0.343298		BAL062_00018	-0.567386	0.00613097	0.0164893		BAL062_00018	0.349835	0.0896939	0.122149
BAL062_00019	-1.07276	3.7e-15	8.46e-14		BAL062_00019	-0.848462	5.35e-10	6.62e-09		BAL062_00019	-0.618197	4.28286e-06	1.76927e-05		BAL062_00019	-1.07276	3.7e-15	8.46e-14		BAL062_00019	-1.08564	1.89065e-15	1.59112e-14
BAL062_00020	-1.17599	2.11e-08	1.87e-07		BAL062_00020	-1.35576	2.75e-10	3.59e-09		BAL062_00020	-0.73411	0.00030919	0.000889412		BAL062_00020	-1.17599	2.11e-08	1.87e-07		BAL062_00020	-1.77101	2.86323e-16	2.62816e-15
BAL062_00021	0.243234	0.0687048	0.12716		BAL062_00021	0.180483	0.17889	0.27776		BAL062_00021	0.201641	0.127472	0.186197		BAL062_00021	0.243234	0.0687048	0.12716		BAL062_00021	0.927064	3.13364e-12	1.78284e-11
BAL062_00022	0.338682	0.00640573	0.0171563		BAL062_00022	0.322443	0.0100668	0.0255053		BAL062_00022	0.431771	0.000395618	0.00111224		BAL062_00022	0.338682	0.00640573	0.0171563		BAL062_00022	0.7855	1.97127e-10	9.13433e-10
BAL062_00023	0.38309	0.00064038	0.00226578		BAL062_00023	0.511036	5.53e-06	3.39e-05		BAL062_00023	0.383055	0.000568624	0.00154991		BAL062_00023	0.38309	0.00064038	0.00226578		BAL062_00023	0.683669	1.03867e-09	4.47837e-09
BAL062_00024	-0.0510971	0.599116	0.698666		BAL062_00024	-0.0722641	0.459753	0.576904		BAL062_00024	-0.268524	0.00532913	0.0115016		BAL062_00024	-0.0510971	0.599116	0.698666		BAL062_00024	0.323853	0.000829062	0.00163015
BAL062_00025	0.356661	0.0123804	0.0301743		BAL062_00025	0.527582	0.000237783	0.000998376		BAL062_00025	0.148296	0.284333	0.366563		BAL062_00025	0.356661	0.0123804	0.0301743		BAL062_00025	0.0436787	0.763022	0.799832
BAL062_00026	0.0217689	0.846945	0.891204		BAL062_00026	0.597689	8.49e-08	7.45e-07		BAL062_00026	-0.25375	0.019789	0.036803		BAL062_00026	0.0217689	0.846945	0.891204		BAL062_00026	-0.108687	0.340963	0.400849
BAL062_00027	-0.139442	0.403863	0.522103		BAL062_00027	-0.0555603	0.740622	0.819457		BAL062_00027	-0.0189479	0.908699	0.934453		BAL062_00027	-0.139442	0.403863	0.522103		BAL062_00027	0.68781	3.25479e-05	8.0553e-05
BAL062_00028	-0.569253	1.91e-06	1.21e-05		BAL062_00028	0.229395	0.0546171	0.105292		BAL062_00028	-0.0907242	0.446507	0.531332		BAL062_00028	-0.569253	1.91e-06	1.21e-05		BAL062_00028	0.185815	0.119284	0.157219
BAL062_00029	0.490521	0.000548275	0.00198556		BAL062_00029	0.514725	0.000338523	0.00136904		BAL062_00029	0.477084	0.000530023	0.00145294		BAL062_00029	0.490521	0.000548275	0.00198556		BAL062_00029	0.961855	7.28264e-12	4.02429e-11
BAL062_00030	0.279771	0.115972	0.195283		BAL062_00030	0.370103	0.0377536	0.0769069		BAL062_00030	0.416419	0.0189519	0.0355037		BAL062_00030	0.279771	0.115972	0.195283		BAL062_00030	0.65672	0.000221853	0.000481788
BAL062_00031	0.320299	0.0728669	0.133769		BAL062_00031	0.292665	0.101417	0.174364		BAL062_00031	0.176621	0.321888	0.405629		BAL062_00031	0.320299	0.0728669	0.133769		BAL062_00031	0.96629	6.15719e-08	2.13146e-07
BAL062_00032	-0.188279	0.321726	0.436754		BAL062_00032	-0.18446	0.333354	0.453032		BAL062_00032	-0.341279	0.0706318	0.112174		BAL062_00032	-0.188279	0.321726	0.436754		BAL062_00032	0.256343	0.176105	0.223163
BAL062_00033	0.247706	0.144056	0.231913		BAL062_00033	0.51119	0.00257628	0.00797134		BAL062_00033	-0.571266	0.000745227	0.00199038		BAL062_00033	0.247706	0.144056	0.231913		BAL062_00033	-0.172186	0.310344	0.367822
BAL062_00034	-0.159033	0.43212	0.549217		BAL062_00034	0.552559	0.00507225	0.0142393		BAL062_00034	0.455176	0.0117689	0.0233798		BAL062_00034	-0.159033	0.43212	0.549217		BAL062_00034	0.745937	0.000104108	0.000237102
BAL062_00035	0.879692	3e-10	3.63e-09		BAL062_00035	1.15919	1.15e-16	3.22e-15		BAL062_00035	1.69965	4.8372e-35	1.67602e-33		BAL062_00035	0.879692	3e-10	3.63e-09		BAL062_00035	1.08628	6.60516e-15	5.23782e-14
BAL062_00036	0.56364	8.04e-07	5.43e-06		BAL062_00036	0.77692	1.39e-11	2.2e-10		BAL062_00036	0.908883	2.17884e-17	3.13851e-16		BAL062_00036	0.56364	8.04e-07	5.43e-06		BAL062_00036	0.841474	1.12206e-13	7.57097e-13
BAL062_00037	-0.498649	0.0171122	0.0400569		BAL062_00037	-0.341672	0.103808	0.177996		BAL062_00037	0.621409	0.00233376	0.00550653		BAL062_00037	-0.498649	0.0171122	0.0400569		BAL062_00037	0.599868	0.0036065	0.00637728
BAL062_00038	-0.362134	0.00382639	0.0108929		BAL062_00038	-0.964169	1.3e-13	2.61e-12		BAL062_00038	0.147639	0.227194	0.303294		BAL062_00038	-0.362134	0.00382639	0.0108929		BAL062_00038	0.387857	0.00164069	0.0030721
BAL062_00039	0.0670992	0.669051	0.754857		BAL062_00039	0.526681	0.000761162	0.00273847		BAL062_00039	0.00615214	0.967972	0.977834		BAL062_00039	0.0670992	0.669051	0.754857		BAL062_00039	0.782059	3.97114e-07	1.25086e-06
BAL062_00040	-0.518481	0.0123264	0.0300617		BAL062_00040	-0.236105	0.256375	0.369295		BAL062_00040	-0.814274	6.3838e-05	0.000213869		BAL062_00040	-0.518481	0.0123264	0.0300617		BAL062_00040	-0.269309	0.188953	0.237721
BAL062_00041	-0.178131	0.188022	0.2873		BAL062_00041	1.07786	2.4e-16	6.5e-15		BAL062_00041	0.942856	1.82753e-13	1.90997e-12		BAL062_00041	-0.178131	0.188022	0.2873		BAL062_00041	0.373777	0.00496022	0.00859712
BAL062_00042	0.073524	0.614751	0.711276		BAL062_00042	0.836057	6.64e-09	7.09e-08		BAL062_00042	0.981623	1.9868e-12	1.83684e-11		BAL062_00042	0.073524	0.614751	0.711276		BAL062_00042	0.392754	0.00672635	0.0113812
BAL062_00043	0.430921	0.00285046	0.00845902		BAL062_00043	0.917326	1.75e-10	2.35e-09		BAL062_00043	1.05411	9.12073e-15	1.06298e-13		BAL062_00043	0.430921	0.00285046	0.00845902		BAL062_00043	0.795872	2.63214e-08	9.55923e-08
BAL062_00044	-0.0159613	0.929414	0.950419		BAL062_00044	0.533371	0.0028482	0.00871453		BAL062_00044	0.725037	2.34184e-05	8.48891e-05		BAL062_00044	-0.0159613	0.929414	0.950419		BAL062_00044	1.18931	8.25313e-12	4.53451e-11
BAL062_00045	0.464692	0.0126876	0.0308408		BAL062_00045	0.754002	5.45e-05	0.000268941		BAL062_00045	1.21225	9.55918e-12	8.22474e-11		BAL062_00045	0.464692	0.0126876	0.0308408		BAL062_00045	0.947352	2.75028e-07	8.79267e-07
BAL062_00046	-0.0119284	0.922511	0.945623		BAL062_00046	0.475629	9.83e-05	0.000457685		BAL062_00046	0.632176	7.27995e-08	3.92688e-07		BAL062_00046	-0.0119284	0.922511	0.945623		BAL062_00046	0.247921	0.0420891	0.0612698
BAL062_00047	-0.891576	7.23e-08	5.99e-07		BAL062_00047	-0.788074	2e-06	1.33e-05		BAL062_00047	-1.05921	1.39238e-10	1.04387e-09		BAL062_00047	-0.891576	7.23e-08	5.99e-07		BAL062_00047	-0.0988757	0.549153	0.606038
BAL062_00048	-0.243479	0.0210702	0.0475563		BAL062_00048	-0.111367	0.293417	0.411405		BAL062_00048	0.110082	0.290889	0.373044		BAL062_00048	-0.243479	0.0210702	0.0475563		BAL062_00048	0.633158	1.3496e-09	5.76728e-09
BAL062_00049	-1.20473	1.57e-07	1.22e-06		BAL062_00049	-1.92801	1.99e-16	5.43e-15		BAL062_00049	0.514077	0.0231431	0.0421441		BAL062_00049	-1.20473	1.57e-07	1.22e-06		BAL062_00049	-2.56137	3.13766e-27	7.3582e-26
BAL062_00050	0.679183	3.35e-07	2.45e-06		BAL062_00050	0.283858	0.0364859	0.07504		BAL062_00050	0.000534013	0.996776	0.998495		BAL062_00050	0.679183	3.35e-07	2.45e-06		BAL062_00050	0.366235	0.00640692	0.0108983
BAL062_00051	0.606689	1.97e-05	0.000101222		BAL062_00051	0.788893	3.53e-08	3.32e-07		BAL062_00051	0.931846	6.77113e-12	5.94561e-11		BAL062_00051	0.606689	1.97e-05	0.000101222		BAL062_00051	-0.286149	0.0554813	0.0786514
BAL062_00052	0.2071	0.0585875	0.112215		BAL062_00052	0.832044	1.97e-14	4.51e-13		BAL062_00052	0.884645	1.31676e-16	1.75842e-15		BAL062_00052	0.2071	0.0585875	0.112215		BAL062_00052	0.360264	0.000980632	0.00190577
BAL062_00053	0.0505748	0.701254	0.780841		BAL062_00053	0.355712	0.00704851	0.0189173		BAL062_00053	0.0904557	0.485182	0.568039		BAL062_00053	0.0505748	0.701254	0.780841		BAL062_00053	-0.828915	1.15427e-09	4.96568e-09
BAL062_00054	-1.13038	1.77e-08	1.59e-07		BAL062_00054	-0.972449	1.36e-06	9.27e-06		BAL062_00054	-0.662994	0.000875922	0.00230116		BAL062_00054	-1.13038	1.77e-08	1.59e-07		BAL062_00054	-1.49693	1.30821e-13	8.76549e-13
BAL062_00055	-0.0409386	0.828617	0.876957		BAL062_00055	-0.417732	0.0273465	0.0587567		BAL062_00055	-0.266372	0.158687	0.225124		BAL062_00055	-0.0409386	0.828617	0.876957		BAL062_00055	0.982994	1.97374e-07	6.43307e-07
BAL062_00056	-0.0593775	0.720659	0.796682		BAL062_00056	-0.40961	0.0137361	0.0328947		BAL062_00056	-0.203322	0.22028	0.296016		BAL062_00056	-0.0593775	0.720659	0.796682		BAL062_00056	0.616368	0.000204098	0.000445746
BAL062_00057	-0.101023	0.513702	0.622855		BAL062_00057	-0.331877	0.0320105	0.0670911		BAL062_00057	-0.369925	0.0167191	0.0317853		BAL062_00057	-0.101023	0.513702	0.622855		BAL062_00057	0.563872	0.000265732	0.000571273
BAL062_00058	0.168598	0.194684	0.295017		BAL062_00058	0.581606	7.44e-06	4.4e-05		BAL062_00058	0.261777	0.039514	0.0673331		BAL062_00058	0.168598	0.194684	0.295017		BAL062_00058	0.142097	0.276075	0.331808
BAL062_00059	0.217535	0.0873129	0.154749		BAL062_00059	0.871564	3.31e-12	5.65e-11		BAL062_00059	0.357219	0.00295092	0.00677163		BAL062_00059	0.217535	0.0873129	0.154749		BAL062_00059	0.221802	0.0828615	0.113816
BAL062_00060	0.0956262	0.654396	0.742202		BAL062_00060	0.661586	0.00184446	0.00589675		BAL062_00060	0.492142	0.018599	0.0348935		BAL062_00060	0.0956262	0.654396	0.742202		BAL062_00060	-0.707352	0.00136358	0.00258341
BAL062_00061	0.196247	0.330445	0.446737		BAL062_00061	0.641656	0.00139824	0.00460807		BAL062_00061	0.429594	0.0252954	0.0455886		BAL062_00061	0.196247	0.330445	0.446737		BAL062_00061	-0.626735	0.00320068	0.00569372
BAL062_00062	-1.56545	1.82e-25	8.05e-24		BAL062_00062	-0.988682	4.45e-11	6.58e-10		BAL062_00062	-1.33481	5.41309e-19	8.74738e-18		BAL062_00062	-1.56545	1.82e-25	8.05e-24		BAL062_00062	-2.38711	8.93868e-57	1.10897e-54
BAL062_00063	-1.01489	6.48e-17	1.68e-15		BAL062_00063	-0.446406	0.000229084	0.000970328		BAL062_00063	-1.05807	1.27384e-18	2.02445e-17		BAL062_00063	-1.01489	6.48e-17	1.68e-15		BAL062_00063	-1.58641	3.36413e-38	1.79701e-36
BAL062_00064	-3.10789	2.2e-98	8.45e-96		BAL062_00064	-2.76206	4.4e-78	1.3e-75		BAL062_00064	-2.97384	2.96249e-91	3.45265e-89		BAL062_00064	-3.10789	2.2e-98	8.45e-96		BAL062_00064	-4.25055	2.919e-177	5.61324e-174
BAL062_00065	-2.72548	3.17e-60	5.55e-58		BAL062_00065	-2.25129	1.11e-41	1.09e-39		BAL062_00065	-2.73426	6.99486e-61	4.4102e-59		BAL062_00065	-2.72548	3.17e-60	5.55e-58		BAL062_00065	-4.08939	3.33213e-131	2.56308e-128
BAL062_00066	-2.47655	1.28e-47	1.59e-45		BAL062_00066	-2.04921	3.76e-33	2.78e-31		BAL062_00066	-2.27172	2.12397e-40	8.50915e-39		BAL062_00066	-2.47655	1.28e-47	1.59e-45		BAL062_00066	-3.53105	1.33714e-94	7.34663e-92
BAL062_00067	-1.70453	7.83e-44	8.37e-42		BAL062_00067	-1.44987	3.75e-32	2.58e-30		BAL062_00067	-1.35899	1.04709e-28	2.8561e-27		BAL062_00067	-1.70453	7.83e-44	8.37e-42		BAL062_00067	-2.53329	2.07199e-93	9.96109e-91
BAL062_00068	-0.286211	0.146762	0.235186		BAL062_00068	-0.153862	0.439564	0.559419		BAL062_00068	1.12842	1.46077e-09	9.71994e-09		BAL062_00068	-0.286211	0.146762	0.235186		BAL062_00068	-0.786399	0.000105229	0.000239394
BAL062_00069	0.0895692	0.568643	0.672096		BAL062_00069	0.200037	0.212237	0.31786		BAL062_00069	2.88613	3.6675e-105	5.64208e-103		BAL062_00069	0.0895692	0.568643	0.672096		BAL062_00069	-0.708423	4.28445e-05	0.000104076
BAL062_00070	-0.694235	1.36e-05	7.21e-05		BAL062_00070	-1.01709	3.22e-10	4.16e-09		BAL062_00070	-1.53409	6.64173e-22	1.27721e-20		BAL062_00070	-0.694235	1.36e-05	7.21e-05		BAL062_00070	-0.211249	0.183085	0.231019
BAL062_00071	-1.02623	1.87e-19	5.81e-18		BAL062_00071	-0.871156	2.33e-14	5.27e-13		BAL062_00071	-1.2349	9.37659e-28	2.43665e-26		BAL062_00071	-1.02623	1.87e-19	5.81e-18		BAL062_00071	-1.24926	9.02425e-28	2.22483e-26
BAL062_00072	-1.29223	6.63e-24	2.71e-22		BAL062_00072	-0.971251	3.73e-14	8.07e-13		BAL062_00072	-1.21636	4.57956e-22	8.89545e-21		BAL062_00072	-1.29223	6.63e-24	2.71e-22		BAL062_00072	-1.23838	4.78249e-22	7.47702e-21
BAL062_00073	-1.96177	9.38e-28	4.57e-26		BAL062_00073	-1.69269	4.58e-21	1.8e-19		BAL062_00073	-1.34222	7.00252e-14	7.56508e-13		BAL062_00073	-1.96177	9.38e-28	4.57e-26		BAL062_00073	-3.42476	8.16914e-80	2.09457e-77
BAL062_00074	-3.00597	1.8e-27	8.53e-26		BAL062_00074	-2.16681	4.4e-15	1.08e-13		BAL062_00074	-1.70306	6.15092e-10	4.26242e-09		BAL062_00074	-3.00597	1.8e-27	8.53e-26		BAL062_00074	-2.40489	3.14862e-18	3.44022e-17
BAL062_00075	-1.9427	2.4e-07	1.83e-06		BAL062_00075	-1.71537	5.14e-06	3.16e-05		BAL062_00075	-1.10162	0.00330127	0.00748184		BAL062_00075	-1.9427	2.4e-07	1.83e-06		BAL062_00075	-1.03156	0.0060021	0.010255
BAL062_00076	-1.66487	5.3e-05	0.00024733		BAL062_00076	-1.76302	1.96e-05	0.000104952		BAL062_00076	-0.797776	0.0514436	0.0854653		BAL062_00076	-1.66487	5.3e-05	0.00024733		BAL062_00076	-0.176393	0.667192	0.713775
BAL062_00077	-1.53473	1.21e-08	1.13e-07		BAL062_00077	-1.41264	1.74e-07	1.45e-06		BAL062_00077	-0.804091	0.00238012	0.00559735		BAL062_00077	-1.53473	1.21e-08	1.13e-07		BAL062_00077	-0.0743169	0.779623	0.813464
BAL062_00078	-0.292756	0.0314659	0.0665299		BAL062_00078	-0.0891406	0.514698	0.629021		BAL062_00078	-0.453448	0.000646299	0.00174433		BAL062_00078	-0.292756	0.0314659	0.0665299		BAL062_00078	-0.912545	7.48192e-11	3.65171e-10
BAL062_00079	0.118944	0.524415	0.632653		BAL062_00079	0.241167	0.199233	0.302507		BAL062_00079	0.159301	0.384193	0.46938		BAL062_00079	0.118944	0.524415	0.632653		BAL062_00079	0.233488	0.211216	0.261706
BAL062_00080	0.196549	0.0980588	0.170187		BAL062_00080	0.143728	0.2313	0.340184		BAL062_00080	0.567841	8.64975e-07	3.99363e-06		BAL062_00080	0.196549	0.0980588	0.170187		BAL062_00080	0.657317	2.49046e-08	9.07037e-08
BAL062_00081	0.652276	0.000190866	0.000788473		BAL062_00081	0.232352	0.184153	0.283857		BAL062_00081	0.987165	1.58673e-08	9.28852e-08		BAL062_00081	0.652276	0.000190866	0.000788473		BAL062_00081	1.33796	1.93081e-14	1.43634e-13
BAL062_00082	1.05094	7.53e-09	7.33e-08		BAL062_00082	0.717265	8.16e-05	0.000383995		BAL062_00082	1.46742	6.14465e-16	7.85127e-15		BAL062_00082	1.05094	7.53e-09	7.33e-08		BAL062_00082	1.6612	6.31002e-20	8.14374e-19
BAL062_00083	0.515005	0.00891035	0.0227551		BAL062_00083	0.396917	0.0441681	0.0880159		BAL062_00083	1.10227	1.85159e-08	1.07247e-07		BAL062_00083	0.515005	0.00891035	0.0227551		BAL062_00083	0.766508	9.84282e-05	0.000225599
BAL062_00084	0.651405	0.000989818	0.00330455		BAL062_00084	0.525931	0.00792969	0.0208033		BAL062_00084	0.826969	2.68648e-05	9.66529e-05		BAL062_00084	0.651405	0.000989818	0.00330455		BAL062_00084	1.13698	8.74109e-09	3.39236e-08
BAL062_00085	-0.0501202	0.764857	0.832159		BAL062_00085	0.0010466	0.995022	0.997876		BAL062_00085	0.0872556	0.601503	0.672885		BAL062_00085	-0.0501202	0.764857	0.832159		BAL062_00085	1.27447	2.4255e-14	1.77348e-13
BAL062_00086	-0.00443117	0.978296	0.986504		BAL062_00086	0.00556444	0.972778	0.982743		BAL062_00086	0.165008	0.309858	0.392399		BAL062_00086	-0.00443117	0.978296	0.986504		BAL062_00086	1.17904	4.03359e-13	2.55151e-12
BAL062_00087	0.281725	0.102827	0.177183		BAL062_00087	0.179938	0.297802	0.415885		BAL062_00087	0.33952	0.048993	0.0818182		BAL062_00087	0.281725	0.102827	0.177183		BAL062_00087	0.863194	5.704e-07	1.75641e-06
BAL062_00088	-0.20985	0.0183833	0.0425917		BAL062_00088	-0.144933	0.104147	0.178218		BAL062_00088	-0.340351	0.000123015	0.000384334		BAL062_00088	-0.20985	0.0183833	0.0425917		BAL062_00088	0.274622	0.00198711	0.0036676
BAL062_00089	0.449022	0.000394662	0.00149544		BAL062_00089	0.393638	0.00197657	0.00627738		BAL062_00089	0.549321	1.27712e-05	4.86317e-05		BAL062_00089	0.449022	0.000394662	0.00149544		BAL062_00089	0.648925	2.96097e-07	9.42706e-07
BAL062_00090	-0.474119	1.11e-06	7.33e-06		BAL062_00090	-0.0479697	0.621968	0.722904		BAL062_00090	-0.38958	5.86437e-05	0.000198367		BAL062_00090	-0.474119	1.11e-06	7.33e-06		BAL062_00090	-0.502874	2.41544e-07	7.78038e-07
BAL062_00091	-0.574896	0.000131468	0.000565579		BAL062_00091	-0.750861	6.26e-07	4.67e-06		BAL062_00091	-0.362327	0.015695	0.0300419		BAL062_00091	-0.574896	0.000131468	0.000565579		BAL062_00091	-0.374722	0.0126593	0.0203799
BAL062_00092	-0.183005	0.273131	0.38338		BAL062_00092	-0.50658	0.00264679	0.00817634		BAL062_00092	-0.291063	0.0811861	0.126362		BAL062_00092	-0.183005	0.273131	0.38338		BAL062_00092	0.197583	0.235437	0.28764
BAL062_00093	-0.00276031	0.987133	0.99256		BAL062_00093	0.0040153	0.981306	0.987727		BAL062_00093	-0.598742	0.000465813	0.00129072		BAL062_00093	-0.00276031	0.987133	0.99256		BAL062_00093	-0.480753	0.00506136	0.00874876
BAL062_00094	0.166239	0.129024	0.211701		BAL062_00094	0.378286	0.000572654	0.00214036		BAL062_00094	0.0708661	0.511347	0.590938		BAL062_00094	0.166239	0.129024	0.211701		BAL062_00094	0.412612	0.000158095	0.000351841
BAL062_00095	0.0449236	0.59032	0.690923		BAL062_00095	0.100976	0.229229	0.337396		BAL062_00095	-0.0119749	0.884049	0.916209		BAL062_00095	0.0449236	0.59032	0.690923		BAL062_00095	0.564171	9.77366e-12	5.30925e-11
BAL062_00096	-0.354039	0.0764985	0.139226		BAL062_00096	0.0256806	0.897723	0.932895		BAL062_00096	-0.555354	0.00483087	0.0105266		BAL062_00096	-0.354039	0.0764985	0.139226		BAL062_00096	-1.22664	2.38656e-09	9.83785e-09
BAL062_00097	-0.493023	0.0748515	0.13689		BAL062_00097	-0.430985	0.123604	0.20517		BAL062_00097	-1.26744	4.77473e-06	1.96192e-05		BAL062_00097	-0.493023	0.0748515	0.13689		BAL062_00097	-1.10162	0.000113133	0.00025655
BAL062_00098	-0.266348	0.0783417	0.141624		BAL062_00098	-0.589858	0.000161267	0.000712912		BAL062_00098	-0.544245	0.000241399	0.000714719		BAL062_00098	-0.266348	0.0783417	0.141624		BAL062_00098	-1.05877	2.33203e-11	1.2236e-10
BAL062_00099	-0.774196	2.23e-08	1.97e-07		BAL062_00099	-0.315436	0.0223127	0.0497476		BAL062_00099	-0.618619	5.48631e-06	2.23284e-05		BAL062_00099	-0.774196	2.23e-08	1.97e-07		BAL062_00099	-1.73541	2.63496e-33	1.0134e-31
BAL062_00100	0.0579673	0.68959	0.770454		BAL062_00100	0.750614	2.17e-07	1.78e-06		BAL062_00100	0.947794	4.17259e-11	3.28176e-10		BAL062_00100	0.0579673	0.68959	0.770454		BAL062_00100	0.410822	0.00456674	0.00795097
BAL062_00101	0.508476	6.19e-09	6.2e-08		BAL062_00101	1.13158	1.08e-38	9.43e-37		BAL062_00101	1.87832	1.06118e-110	1.85513e-108		BAL062_00101	0.508476	6.19e-09	6.2e-08		BAL062_00101	0.654091	7.09916e-14	4.89307e-13
BAL062_00102	1.42477	4.45e-28	2.28e-26		BAL062_00102	0.513959	9.35e-05	0.000435847		BAL062_00102	0.803445	4.82181e-10	3.38407e-09		BAL062_00102	1.42477	4.45e-28	2.28e-26		BAL062_00102	-0.00849949	0.948714	0.959189
BAL062_00103	0.899248	9.19e-08	7.46e-07		BAL062_00103	0.999546	3.06e-09	3.45e-08		BAL062_00103	1.17824	1.85105e-12	1.72376e-11		BAL062_00103	0.899248	9.19e-08	7.46e-07		BAL062_00103	-0.103115	0.543781	0.601317
BAL062_00104	0.276833	0.00486458	0.0134502		BAL062_00104	0.315414	0.00145483	0.00476194		BAL062_00104	0.28694	0.00273046	0.0063223		BAL062_00104	0.276833	0.00486458	0.0134502		BAL062_00104	-0.213486	0.0324642	0.0484319
BAL062_00105	-0.224495	0.154677	0.244818		BAL062_00105	0.00623851	0.968508	0.979459		BAL062_00105	0.385025	0.0130361	0.025593		BAL062_00105	-0.224495	0.154677	0.244818		BAL062_00105	-0.145184	0.357419	0.418331
BAL062_00106	-0.347067	0.012074	0.0295479		BAL062_00106	0.277656	0.0436824	0.0871834		BAL062_00106	0.808695	2.00878e-09	1.31391e-08		BAL062_00106	-0.347067	0.012074	0.0295479		BAL062_00106	-0.058857	0.669264	0.715792
BAL062_00107	0.0238732	0.884831	0.919232		BAL062_00107	0.50938	0.00195503	0.00621408		BAL062_00107	0.94835	3.6233e-09	2.27699e-08		BAL062_00107	0.0238732	0.884831	0.919232		BAL062_00107	0.0768906	0.641053	0.691001
BAL062_00108	0.117589	0.46407	0.577609		BAL062_00108	0.379926	0.0181696	0.0419318		BAL062_00108	0.23528	0.137533	0.198629		BAL062_00108	0.117589	0.46407	0.577609		BAL062_00108	-0.209076	0.195936	0.245143
BAL062_00109	0.245015	0.0255767	0.0559864		BAL062_00109	0.391756	0.000365994	0.0014617		BAL062_00109	0.342174	0.0016767	0.00410476		BAL062_00109	0.245015	0.0255767	0.0559864		BAL062_00109	0.529125	1.3799e-06	4.06363e-06
BAL062_00110	0.274901	0.0296309	0.0633709		BAL062_00110	0.289759	0.0231386	0.051203		BAL062_00110	0.608086	7.35455e-07	3.44526e-06		BAL062_00110	0.274901	0.0296309	0.0633709		BAL062_00110	0.939961	5.26549e-14	3.69545e-13
BAL062_00111	0.672165	9.58e-10	1.06e-08		BAL062_00111	0.570945	2.31e-07	1.89e-06		BAL062_00111	0.622815	1.10176e-08	6.56959e-08		BAL062_00111	0.672165	9.58e-10	1.06e-08		BAL062_00111	1.90026	8.01488e-68	1.46787e-65
BAL062_00112	-0.112898	0.63831	0.728754		BAL062_00112	-0.302785	0.207603	0.312623		BAL062_00112	-0.261152	0.276768	0.358522		BAL062_00112	-0.112898	0.63831	0.728754		BAL062_00112	-0.083055	0.729497	0.77057
BAL062_00113	-0.918935	2.9e-06	1.78e-05		BAL062_00113	-0.941107	1.72e-06	1.16e-05		BAL062_00113	0.481412	0.0139788	0.0271391		BAL062_00113	-0.918935	2.9e-06	1.78e-05		BAL062_00113	-0.307045	0.117587	0.155266
BAL062_00114	-0.238804	0.0936308	0.163866		BAL062_00114	-0.183922	0.197974	0.301438		BAL062_00114	0.376565	0.0074961	0.0156685		BAL062_00114	-0.238804	0.0936308	0.163866		BAL062_00114	-1.02633	9.97521e-13	6.02271e-12
BAL062_00115	0.0104825	0.920596	0.944164		BAL062_00115	0.00552978	0.958603	0.973281		BAL062_00115	0.0768499	0.456429	0.540464		BAL062_00115	0.0104825	0.920596	0.944164		BAL062_00115	-0.393152	0.00024285	0.00052531
BAL062_00116	0.0641258	0.543343	0.649176		BAL062_00116	0.471662	7.69e-06	4.55e-05		BAL062_00116	0.355074	0.000603027	0.00163788		BAL062_00116	0.0641258	0.543343	0.649176		BAL062_00116	0.412669	8.60629e-05	0.000198798
BAL062_00117	-0.218594	0.124009	0.205312		BAL062_00117	0.294703	0.0371203	0.0758889		BAL062_00117	-0.338655	0.0145491	0.0281609		BAL062_00117	-0.218594	0.124009	0.205312		BAL062_00117	-0.593085	4.19422e-05	0.000102331
BAL062_00118	-0.161839	0.300595	0.414517		BAL062_00118	0.299663	0.054188	0.104675		BAL062_00118	-0.333965	0.0281838	0.0500669		BAL062_00118	-0.161839	0.300595	0.414517		BAL062_00118	-0.635587	7.78483e-05	0.000180691
BAL062_00119	0.284229	0.0667649	0.124408		BAL062_00119	0.669991	1.5e-05	8.3e-05		BAL062_00119	0.272882	0.0652563	0.105273		BAL062_00119	0.284229	0.0667649	0.124408		BAL062_00119	-0.142373	0.372023	0.433182
BAL062_00120	0.663242	0.00461112	0.0128603		BAL062_00120	0.697292	0.00318021	0.00957049		BAL062_00120	-0.00152326	0.994694	0.997941		BAL062_00120	0.663242	0.00461112	0.0128603		BAL062_00120	-0.223203	0.357846	0.418702
BAL062_00121	0.189815	0.0597722	0.114086		BAL062_00121	-0.316936	0.00200362	0.00634754		BAL062_00121	-0.644271	1.57373e-10	1.1682e-09		BAL062_00121	0.189815	0.0597722	0.114086		BAL062_00121	0.996387	2.16771e-23	3.93256e-22
BAL062_00122	0.759361	2.87e-07	2.15e-06		BAL062_00122	0.807018	7.16e-08	6.43e-07		BAL062_00122	0.569369	7.44258e-05	0.00024549		BAL062_00122	0.759361	2.87e-07	2.15e-06		BAL062_00122	-0.796837	1.13889e-06	3.38498e-06
BAL062_00123	0.726283	0.00802212	0.0208768		BAL062_00123	1.41287	1.39e-07	1.17e-06		BAL062_00123	1.05949	1.62088e-05	6.07003e-05		BAL062_00123	0.726283	0.00802212	0.0208768		BAL062_00123	-0.0485509	0.868831	0.893455
BAL062_00124	0.512975	0.018514	0.0428429		BAL062_00124	0.991715	4.47e-06	2.78e-05		BAL062_00124	0.986494	1.15878e-06	5.22472e-06		BAL062_00124	0.512975	0.018514	0.0428429		BAL062_00124	-0.248981	0.283262	0.339596
BAL062_00125	0.606407	1.93e-05	9.91e-05		BAL062_00125	0.99178	2.55e-12	4.43e-11		BAL062_00125	0.625904	3.42469e-06	1.43323e-05		BAL062_00125	0.606407	1.93e-05	9.91e-05		BAL062_00125	0.595624	2.95847e-05	7.37412e-05
BAL062_00126	-2.16143	6.16e-56	1.03e-53		BAL062_00126	-1.67163	3.56e-34	2.74e-32		BAL062_00126	-2.3328	5.69938e-65	3.77928e-63		BAL062_00126	-2.16143	6.16e-56	1.03e-53		BAL062_00126	-2.06915	2.05526e-51	2.08014e-49
BAL062_00127	0.384755	0.00424974	0.011939		BAL062_00127	0.424922	0.0016487	0.0053285		BAL062_00127	0.574835	1.62734e-05	6.0883e-05		BAL062_00127	0.384755	0.00424974	0.011939		BAL062_00127	0.873677	7.3871e-11	3.61921e-10
BAL062_00128	0.1194	0.404389	0.522256		BAL062_00128	0.295086	0.0395323	0.0801233		BAL062_00128	0.467416	0.0010381	0.00267417		BAL062_00128	0.1194	0.404389	0.522256		BAL062_00128	0.860664	1.68231e-09	7.11729e-09
BAL062_00129	0.133523	0.333948	0.450653		BAL062_00129	0.504982	0.000257986	0.00107615		BAL062_00129	0.439374	0.00138068	0.00345483		BAL062_00129	0.133523	0.333948	0.450653		BAL062_00129	0.715685	2.0956e-07	6.80141e-07
BAL062_00130	0.128075	0.331214	0.447593		BAL062_00130	0.0196121	0.882528	0.922466		BAL062_00130	-0.374891	0.00428729	0.00944832		BAL062_00130	0.128075	0.331214	0.447593		BAL062_00130	-0.444604	0.000843005	0.00165334
BAL062_00131	-0.511514	0.000563569	0.00203329		BAL062_00131	-0.590494	7.57e-05	0.000360002		BAL062_00131	-0.325077	0.0267463	0.0478447		BAL062_00131	-0.511514	0.000563569	0.00203329		BAL062_00131	-0.476697	0.001319	0.00251256
BAL062_00132	-0.634308	4.66e-06	2.75e-05		BAL062_00132	-0.888728	1.64e-10	2.22e-09		BAL062_00132	0.134301	0.329427	0.41337		BAL062_00132	-0.634308	4.66e-06	2.75e-05		BAL062_00132	-0.69118	6.14819e-07	1.88315e-06
BAL062_00133	-0.369186	0.167951	0.262577		BAL062_00133	-0.151283	0.572272	0.68135		BAL062_00133	-0.646969	0.0155337	0.0297819		BAL062_00133	-0.369186	0.167951	0.262577		BAL062_00133	0.481356	0.0716592	0.099567
BAL062_00134	0.454167	0.0207164	0.0468679		BAL062_00134	0.442373	0.0244491	0.0535486		BAL062_00134	0.441441	0.0241833	0.0437072		BAL062_00134	0.454167	0.0207164	0.0468679		BAL062_00134	0.503206	0.0103904	0.0169544
BAL062_00135	0.766193	3.67e-09	3.79e-08		BAL062_00135	0.492565	0.000173892	0.000763457		BAL062_00135	0.597573	3.41179e-06	1.42938e-05		BAL062_00135	0.766193	3.67e-09	3.79e-08		BAL062_00135	1.88059	2.30201e-48	1.92468e-46
BAL062_00136	0.799176	3.79e-10	4.45e-09		BAL062_00136	0.334825	0.0104174	0.0262895		BAL062_00136	-0.243004	0.0565623	0.093005		BAL062_00136	0.799176	3.79e-10	4.45e-09		BAL062_00136	-0.340318	0.0105008	0.0171128
BAL062_00137	-1.06147	4.44e-06	2.63e-05		BAL062_00137	-1.11312	1.94e-06	1.29e-05		BAL062_00137	-0.588687	0.0101846	0.0205616		BAL062_00137	-1.06147	4.44e-06	2.63e-05		BAL062_00137	-0.26328	0.248512	0.302269
BAL062_00138	0.464721	0.000494985	0.00181652		BAL062_00138	0.353877	0.0084938	0.0220277		BAL062_00138	0.76765	5.24175e-09	3.24112e-08		BAL062_00138	0.464721	0.000494985	0.00181652		BAL062_00138	0.57947	1.39158e-05	3.58475e-05
BAL062_00139	0.195835	0.183193	0.281375		BAL062_00139	0.551789	0.000176912	0.000774066		BAL062_00139	0.989247	1.03129e-11	8.85341e-11		BAL062_00139	0.195835	0.183193	0.281375		BAL062_00139	0.837684	1.10094e-08	4.21316e-08
BAL062_00140	0.253765	0.222918	0.327291		BAL062_00140	0.44953	0.0309228	0.0651317		BAL062_00140	1.01105	1.09752e-06	4.96597e-06		BAL062_00140	0.253765	0.222918	0.327291		BAL062_00140	1.21245	5.45623e-09	2.17909e-08
BAL062_00141	0.515904	0.00103641	0.00344812		BAL062_00141	0.525132	0.000861009	0.00303245		BAL062_00141	0.881288	1.6728e-08	9.74788e-08		BAL062_00141	0.515904	0.00103641	0.00344812		BAL062_00141	1.04166	3.22188e-11	1.66104e-10
BAL062_00142	0.316646	0.0119932	0.0293796		BAL062_00142	0.414187	0.00103956	0.00357514		BAL062_00142	0.470542	0.000166094	0.000509816		BAL062_00142	0.316646	0.0119932	0.0293796		BAL062_00142	0.896408	9.83969e-13	5.95023e-12
BAL062_00143	-0.258094	0.070682	0.130443		BAL062_00143	-0.167018	0.242553	0.353383		BAL062_00143	-0.225949	0.112533	0.166783		BAL062_00143	-0.258094	0.070682	0.130443		BAL062_00143	0.889306	4.32397e-10	1.9473e-09
BAL062_00144	0.021365	0.870248	0.909257		BAL062_00144	0.113178	0.38716	0.508197		BAL062_00144	0.304069	0.0198325	0.0368581		BAL062_00144	0.021365	0.870248	0.909257		BAL062_00144	0.754785	7.63314e-09	2.99257e-08
BAL062_00145	-0.682137	0.000186171	0.000769906		BAL062_00145	-0.683352	0.000185169	0.000804478		BAL062_00145	-0.768039	2.46758e-05	8.91945e-05		BAL062_00145	-0.682137	0.000186171	0.000769906		BAL062_00145	-0.14382	0.430145	0.49207
BAL062_00146	-0.683984	2.92e-06	1.79e-05		BAL062_00146	-0.50689	0.000556287	0.00209138		BAL062_00146	-0.348568	0.0149669	0.0289115		BAL062_00146	-0.683984	2.92e-06	1.79e-05		BAL062_00146	0.0846532	0.558329	0.614402
BAL062_00147	-0.667991	7.48e-07	5.09e-06		BAL062_00147	-0.513086	0.000151026	0.000671498		BAL062_00147	-0.482457	0.000275235	0.000805596		BAL062_00147	-0.667991	7.48e-07	5.09e-06		BAL062_00147	0.0268067	0.841541	0.870279
BAL062_00148	1.01539	2.44e-09	2.56e-08		BAL062_00148	0.871988	3.03e-07	2.41e-06		BAL062_00148	1.17971	4.03238e-12	3.65767e-11		BAL062_00148	1.01539	2.44e-09	2.56e-08		BAL062_00148	1.50862	7.63389e-19	8.8168e-18
BAL062_00149	0.301875	0.0959942	0.167056		BAL062_00149	0.305399	0.092246	0.16232		BAL062_00149	0.630306	0.000506817	0.00139629		BAL062_00149	0.301875	0.0959942	0.167056		BAL062_00149	0.492823	0.0065747	0.0111541
BAL062_00150	0.195812	0.237484	0.343498		BAL062_00150	-0.354375	0.0403285	0.0814192		BAL062_00150	-0.242182	0.141544	0.203658		BAL062_00150	0.195812	0.237484	0.343498		BAL062_00150	-0.732622	2.587e-05	6.48604e-05
BAL062_00151	-0.164484	0.357211	0.477026		BAL062_00151	0.0882387	0.621512	0.722593		BAL062_00151	-0.146981	0.409492	0.494321		BAL062_00151	-0.164484	0.357211	0.477026		BAL062_00151	-0.659658	0.000230129	0.000499196
BAL062_00152	0.324254	0.0226623	0.0507541		BAL062_00152	0.011635	0.935264	0.959554		BAL062_00152	-0.64362	6.37549e-06	2.54887e-05		BAL062_00152	0.324254	0.0226623	0.0507541		BAL062_00152	-0.299374	0.0367064	0.05411
BAL062_00153	-0.109414	0.485842	0.597936		BAL062_00153	0.237871	0.129799	0.213104		BAL062_00153	0.136453	0.376561	0.461227		BAL062_00153	-0.109414	0.485842	0.597936		BAL062_00153	-0.399836	0.0124627	0.0200887
BAL062_00154	-0.0652496	0.753886	0.824409		BAL062_00154	0.0546519	0.794292	0.861977		BAL062_00154	0.0379503	0.852228	0.89164		BAL062_00154	-0.0652496	0.753886	0.824409		BAL062_00154	-0.766724	0.000341988	0.000720704
BAL062_00155	0.144003	0.266809	0.376982		BAL062_00155	0.405399	0.00177574	0.00569598		BAL062_00155	0.187294	0.147749	0.211635		BAL062_00155	0.144003	0.266809	0.376982		BAL062_00155	0.839091	9.34057e-11	4.4737e-10
BAL062_00156	0.351354	0.0423315	0.08503		BAL062_00156	0.516068	0.00287533	0.00877914		BAL062_00156	0.676118	9.00807e-05	0.00029016		BAL062_00156	0.351354	0.0423315	0.08503		BAL062_00156	0.939748	5.49132e-08	1.91301e-07
BAL062_00157	0.435839	0.00802262	0.0208768		BAL062_00157	0.43814	0.00781559	0.020546		BAL062_00157	0.838261	2.92306e-07	1.44129e-06		BAL062_00157	0.435839	0.00802262	0.0208768		BAL062_00157	1.15696	1.73186e-12	1.01381e-11
BAL062_00158	0.685709	2.84e-07	2.14e-06		BAL062_00158	1.01978	2.32e-14	5.27e-13		BAL062_00158	1.79119	1.28406e-42	5.54887e-41		BAL062_00158	0.685709	2.84e-07	2.14e-06		BAL062_00158	0.890168	2.5205e-11	1.32069e-10
BAL062_00159	1.20902	3.5e-10	4.15e-09		BAL062_00159	1.2992	1.56e-11	2.43e-10		BAL062_00159	2.44025	8.51964e-37	3.03394e-35		BAL062_00159	1.20902	3.5e-10	4.15e-09		BAL062_00159	-1.16859	1.38073e-09	5.88072e-09
BAL062_00160	-0.506146	0.000272769	0.00108263		BAL062_00160	-0.240025	0.0845027	0.150184		BAL062_00160	-0.369361	0.00765148	0.0159759		BAL062_00160	-0.506146	0.000272769	0.00108263		BAL062_00160	1.00173	4.52742e-13	2.84517e-12
BAL062_00161	0.130268	0.28995	0.403163		BAL062_00161	0.278089	0.0251489	0.0547383		BAL062_00161	-0.0968214	0.414532	0.499777		BAL062_00161	0.130268	0.28995	0.403163		BAL062_00161	1.10858	1.99505e-20	2.69226e-19
BAL062_00162	0.295524	0.0241575	0.0533657		BAL062_00162	0.280871	0.0336889	0.0701122		BAL062_00162	0.0888852	0.489339	0.571862		BAL062_00162	0.295524	0.0241575	0.0533657		BAL062_00162	1.18572	4.89243e-20	6.4001e-19
BAL062_00163	0.743218	1.15e-08	1.09e-07		BAL062_00163	0.628602	1.63e-06	1.11e-05		BAL062_00163	0.195924	0.127294	0.186008		BAL062_00163	0.743218	1.15e-08	1.09e-07		BAL062_00163	1.50568	2.73404e-31	8.69019e-30
BAL062_00164	0.544248	3.71e-06	2.24e-05		BAL062_00164	0.641492	5.89e-08	5.37e-07		BAL062_00164	1.09945	5.66131e-22	1.09414e-20		BAL062_00164	0.544248	3.71e-06	2.24e-05		BAL062_00164	0.625917	1.03569e-07	3.47276e-07
BAL062_00165	0.0475102	0.760704	0.829016		BAL062_00165	0.131694	0.40102	0.521406		BAL062_00165	0.746845	1.04643e-06	4.75154e-06		BAL062_00165	0.0475102	0.760704	0.829016		BAL062_00165	0.456555	0.00326869	0.00580933
BAL062_00166	0.0940505	0.370397	0.490715		BAL062_00166	-0.0212167	0.841245	0.895993		BAL062_00166	0.50018	1.25932e-06	5.66475e-06		BAL062_00166	0.0940505	0.370397	0.490715		BAL062_00166	0.78346	5.4842e-14	3.83495e-13
BAL062_00167	-0.0350693	0.815498	0.869292		BAL062_00167	0.0832202	0.582005	0.689715		BAL062_00167	0.322766	0.027885	0.0496279		BAL062_00167	-0.0350693	0.815498	0.869292		BAL062_00167	0.147249	0.326215	0.384972
BAL062_00168	-0.264835	0.0899622	0.158495		BAL062_00168	-0.0378781	0.808755	0.871016		BAL062_00168	0.382198	0.0127164	0.0250549		BAL062_00168	-0.264835	0.0899622	0.158495		BAL062_00168	-0.592884	0.000162741	0.000361166
BAL062_00169	-0.296739	0.168228	0.262797		BAL062_00169	-0.270075	0.216072	0.321374		BAL062_00169	-0.31201	0.139728	0.201498		BAL062_00169	-0.296739	0.168228	0.262797		BAL062_00169	-0.347746	0.108335	0.144271
BAL062_00170	-0.181627	0.271917	0.382374		BAL062_00170	-0.0838059	0.616178	0.718563		BAL062_00170	-0.327383	0.0439999	0.0742209		BAL062_00170	-0.181627	0.271917	0.382374		BAL062_00170	-0.668025	8.55405e-05	0.00019771
BAL062_00171	-0.301209	0.0232988	0.051796		BAL062_00171	-0.208551	0.118279	0.197956		BAL062_00171	-0.527017	6.27116e-05	0.000210782		BAL062_00171	-0.301209	0.0232988	0.051796		BAL062_00171	-0.674975	4.84844e-07	1.50866e-06
BAL062_00172	0.0652333	0.793551	0.85267		BAL062_00172	0.0786009	0.753133	0.828769		BAL062_00172	-0.387699	0.118141	0.174088		BAL062_00172	0.0652333	0.793551	0.85267		BAL062_00172	-1.31333	2.17256e-07	7.02747e-07
BAL062_00173	0.275618	0.158164	0.249499		BAL062_00173	0.110956	0.576419	0.685288		BAL062_00173	-0.362982	0.0604931	0.0986251		BAL062_00173	0.275618	0.158164	0.249499		BAL062_00173	-0.747396	0.000249518	0.000538824
BAL062_00174	0.031244	0.873892	0.912321		BAL062_00174	-0.540919	0.00609182	0.0166993		BAL062_00174	-0.809043	3.99001e-05	0.000138		BAL062_00174	0.031244	0.873892	0.912321		BAL062_00174	-0.310442	0.115043	0.152362
BAL062_00175	-1.31924	6.07e-28	3.07e-26		BAL062_00175	-1.45801	2.31e-32	1.64e-30		BAL062_00175	-1.45858	4.53058e-35	1.58406e-33		BAL062_00175	-1.31924	6.07e-28	3.07e-26		BAL062_00175	0.0646291	0.578309	0.633305
BAL062_00176	0.0309891	0.774209	0.838872		BAL062_00176	0.528964	9.2e-07	6.58e-06		BAL062_00176	0.474371	7.49551e-06	2.94762e-05		BAL062_00176	0.0309891	0.774209	0.838872		BAL062_00176	0.388442	0.000304246	0.000646838
BAL062_00177	-1.62298	1.52e-08	1.39e-07		BAL062_00177	-0.914132	0.00137963	0.00456238		BAL062_00177	0.0874682	0.756537	0.810259		BAL062_00177	-1.62298	1.52e-08	1.39e-07		BAL062_00177	0.730629	0.00979531	0.0161132
BAL062_00178	-1.59386	3.63e-09	3.76e-08		BAL062_00178	-1.22048	6.24e-06	3.77e-05		BAL062_00178	-0.396331	0.140422	0.202346		BAL062_00178	-1.59386	3.63e-09	3.76e-08		BAL062_00178	0.817914	0.00235521	0.0042828
BAL062_00179	-0.265007	0.218473	0.322181		BAL062_00179	-0.137344	0.52735	0.640239		BAL062_00179	-0.00831764	0.968112	0.977834		BAL062_00179	-0.265007	0.218473	0.322181		BAL062_00179	-1.02578	4.85706e-06	1.3324e-05
BAL062_00180	-0.477379	0.0113879	0.0280756		BAL062_00180	-0.100171	0.595409	0.701653		BAL062_00180	-1.12633	2.21671e-09	1.43527e-08		BAL062_00180	-0.477379	0.0113879	0.0280756		BAL062_00180	0.204378	0.277925	0.333718
BAL062_00181	0.483983	0.0004029	0.00151768		BAL062_00181	0.325206	0.0174409	0.0405304		BAL062_00181	0.219416	0.108673	0.161811		BAL062_00181	0.483983	0.0004029	0.00151768		BAL062_00181	0.0795042	0.561116	0.617116
BAL062_00182	0.39448	0.0214076	0.0482612		BAL062_00182	0.0431003	0.802667	0.867683		BAL062_00182	-0.426234	0.0129381	0.0254266		BAL062_00182	0.39448	0.0214076	0.0482612		BAL062_00182	-0.972632	2.35052e-08	8.60143e-08
BAL062_00183	-0.454558	0.0380212	0.0779475		BAL062_00183	-0.457372	0.037286	0.0761156		BAL062_00183	-1.08351	7.86834e-07	3.66808e-06		BAL062_00183	-0.454558	0.0380212	0.0779475		BAL062_00183	-1.00654	4.79505e-06	1.31633e-05
BAL062_00184	0.339078	0.0118563	0.0290628		BAL062_00184	0.394562	0.00346987	0.0102183		BAL062_00184	0.830466	5.27019e-10	3.67861e-09		BAL062_00184	0.339078	0.0118563	0.0290628		BAL062_00184	0.0426004	0.752453	0.790908
BAL062_00185	0.683651	1.48e-08	1.35e-07		BAL062_00185	0.263531	0.0345345	0.0714853		BAL062_00185	0.309233	0.00852397	0.0176314		BAL062_00185	0.683651	1.48e-08	1.35e-07		BAL062_00185	0.203297	0.0996079	0.133855
BAL062_00186	0.624763	3.43e-06	2.09e-05		BAL062_00186	0.449751	0.00100212	0.00346287		BAL062_00186	0.467187	0.000323378	0.000924693		BAL062_00186	0.624763	3.43e-06	2.09e-05		BAL062_00186	0.497777	0.000235079	0.000509359
BAL062_00187	-0.265931	0.249851	0.357222		BAL062_00187	0.256641	0.262673	0.376534		BAL062_00187	-0.421504	0.059427	0.097134		BAL062_00187	-0.265931	0.249851	0.357222		BAL062_00187	-0.723876	0.00244639	0.00443185
BAL062_00188	0.0691363	0.725526	0.800222		BAL062_00188	0.331873	0.0933811	0.163918		BAL062_00188	-0.140074	0.46779	0.551201		BAL062_00188	0.0691363	0.725526	0.800222		BAL062_00188	0.086591	0.661352	0.708512
BAL062_00189	-0.326686	0.0189373	0.0435211		BAL062_00189	-0.146473	0.296388	0.414512		BAL062_00189	-0.502414	0.000260574	0.000765598		BAL062_00189	-0.326686	0.0189373	0.0435211		BAL062_00189	0.782904	6.33434e-09	2.51153e-08
BAL062_00190	0.880546	1.15e-10	1.48e-09		BAL062_00190	0.345236	0.0121636	0.029759		BAL062_00190	0.746178	4.15913e-08	2.31156e-07		BAL062_00190	0.880546	1.15e-10	1.48e-09		BAL062_00190	1.63636	2.8329e-33	1.07875e-31
BAL062_00191	0.173119	0.147618	0.236058		BAL062_00191	0.105529	0.379178	0.499424		BAL062_00191	0.20985	0.0779088	0.121853		BAL062_00191	0.173119	0.147618	0.236058		BAL062_00191	0.678984	1.23895e-08	4.70386e-08
BAL062_00192	0.0517655	0.687019	0.76855		BAL062_00192	-0.181938	0.157695	0.250514		BAL062_00192	-0.145242	0.257284	0.337372		BAL062_00192	0.0517655	0.687019	0.76855		BAL062_00192	0.649051	4.22919e-07	1.32779e-06
BAL062_00193	-0.198032	0.193724	0.29391		BAL062_00193	1.11267	3.63e-14	7.89e-13		BAL062_00193	-0.0643781	0.657007	0.724648		BAL062_00193	-0.198032	0.193724	0.29391		BAL062_00193	-0.891954	2.5234e-08	9.18163e-08
BAL062_00194	-0.314652	0.0748947	0.136904		BAL062_00194	0.813864	3.65e-06	2.31e-05		BAL062_00194	-0.342793	0.0516498	0.0857708		BAL062_00194	-0.314652	0.0748947	0.136904		BAL062_00194	-1.17759	4.35553e-11	2.19546e-10
BAL062_00195	0.694176	0.000227675	0.000926223		BAL062_00195	0.700447	0.000219666	0.000933518		BAL062_00195	0.358558	0.054094	0.0893219		BAL062_00195	0.694176	0.000227675	0.000926223		BAL062_00195	0.197924	0.298874	0.355762
BAL062_00196	-0.0685828	0.641685	0.730587		BAL062_00196	-0.109232	0.46282	0.579995		BAL062_00196	0.0293804	0.840305	0.881324		BAL062_00196	-0.0685828	0.641685	0.730587		BAL062_00196	-0.698215	3.33326e-06	9.39439e-06
BAL062_00197	0.737993	1.11e-08	1.05e-07		BAL062_00197	0.623244	1.98e-06	1.32e-05		BAL062_00197	0.944978	7.74475e-14	8.3202e-13		BAL062_00197	0.737993	1.11e-08	1.05e-07		BAL062_00197	-0.132335	0.322493	0.380696
BAL062_00198	1.08509	1.45e-14	3.05e-13		BAL062_00198	0.474987	0.00139123	0.00459286		BAL062_00198	2.485	5.82671e-79	5.21151e-77		BAL062_00198	1.08509	1.45e-14	3.05e-13		BAL062_00198	0.292729	0.0478021	0.0687022
BAL062_00199	0.678975	4e-06	2.39e-05		BAL062_00199	0.473674	0.00137876	0.00456238		BAL062_00199	2.65808	5.67507e-75	4.74485e-73		BAL062_00199	0.678975	4e-06	2.39e-05		BAL062_00199	0.184189	0.213583	0.263959
BAL062_00200	-0.781505	8.3e-10	9.27e-09		BAL062_00200	-0.141049	0.263688	0.377481		BAL062_00200	-0.371858	0.00260809	0.0060829		BAL062_00200	-0.781505	8.3e-10	9.27e-09		BAL062_00200	-0.682822	8.06418e-08	2.74711e-07
BAL062_00201	-0.510033	0.0021511	0.00660794		BAL062_00201	-0.220295	0.185424	0.285485		BAL062_00201	-0.636823	0.000107729	0.000340728		BAL062_00201	-0.510033	0.0021511	0.00660794		BAL062_00201	-0.279866	0.0917401	0.124456
BAL062_00202	0.60025	3.64e-06	2.21e-05		BAL062_00202	1.59504	1.18e-35	9.42e-34		BAL062_00202	0.467493	0.000259899	0.000764198		BAL062_00202	0.60025	3.64e-06	2.21e-05		BAL062_00202	-0.903288	7.01956e-11	3.45233e-10
BAL062_00203	-0.197536	0.275552	0.385934		BAL062_00203	-0.14249	0.432011	0.552386		BAL062_00203	0.388177	0.0318396	0.0555101		BAL062_00203	-0.197536	0.275552	0.385934		BAL062_00203	1.11156	7.76079e-10	3.38413e-09
BAL062_00204	-0.410227	0.0221463	0.0497516		BAL062_00204	-0.261837	0.144854	0.23271		BAL062_00204	0.19424	0.276577	0.358394		BAL062_00204	-0.410227	0.0221463	0.0497516		BAL062_00204	0.426597	0.0169123	0.0266032
BAL062_00205	-0.530991	4.47e-05	0.000213326		BAL062_00205	-0.642081	1.18e-06	8.23e-06		BAL062_00205	-0.0565544	0.656531	0.724539		BAL062_00205	-0.530991	4.47e-05	0.000213326		BAL062_00205	-0.278268	0.0316475	0.0473184
BAL062_00206	-0.458918	0.0122914	0.0299955		BAL062_00206	-0.655163	0.000503885	0.00192066		BAL062_00206	0.0214845	0.904476	0.931867		BAL062_00206	-0.458918	0.0122914	0.0299955		BAL062_00206	-0.137158	0.450123	0.510822
BAL062_00208	-0.198826	0.271093	0.381579		BAL062_00208	-0.188112	0.306124	0.42473		BAL062_00208	-0.064952	0.707368	0.767429		BAL062_00208	-0.198826	0.271093	0.381579		BAL062_00208	-0.753758	5.73428e-05	0.000136897
BAL062_00209	-0.0249566	0.859511	0.900976		BAL062_00209	0.226342	0.109985	0.186345		BAL062_00209	-0.041393	0.75944	0.813142		BAL062_00209	-0.0249566	0.859511	0.900976		BAL062_00209	-0.180483	0.205582	0.256045
BAL062_00210	-1.08932	1.1e-12	1.8e-11		BAL062_00210	-0.691436	6.06e-06	3.67e-05		BAL062_00210	-0.95152	1.90844e-10	1.39807e-09		BAL062_00210	-1.08932	1.1e-12	1.8e-11		BAL062_00210	-0.610477	5.42298e-05	0.000129949
BAL062_00211	-0.72186	3.16e-08	2.76e-07		BAL062_00211	-0.574485	1.22e-05	6.88e-05		BAL062_00211	-0.764129	2.93006e-09	1.86882e-08		BAL062_00211	-0.72186	3.16e-08	2.76e-07		BAL062_00211	-0.380689	0.00329876	0.00585736
BAL062_00212	-1.11506	7.34e-10	8.26e-09		BAL062_00212	-0.896496	8.42e-07	6.06e-06		BAL062_00212	-1.00375	1.59092e-08	9.2989e-08		BAL062_00212	-1.11506	7.34e-10	8.26e-09		BAL062_00212	-0.462566	0.00931242	0.0154112
BAL062_00213	-0.494251	0.00133006	0.00429867		BAL062_00213	0.304183	0.0450428	0.0892042		BAL062_00213	-0.302028	0.0432776	0.0731952		BAL062_00213	-0.494251	0.00133006	0.00429867		BAL062_00213	-0.95638	1.37184e-09	5.84933e-09
BAL062_00214	-0.172478	0.301943	0.416077		BAL062_00214	0.757602	4.3e-06	2.69e-05		BAL062_00214	0.107236	0.513162	0.592146		BAL062_00214	-0.172478	0.301943	0.416077		BAL062_00214	-1.52709	1.10939e-17	1.16259e-16
BAL062_00217	0.294729	0.354726	0.474861		BAL062_00217	0.243555	0.454452	0.572494		BAL062_00217	-0.323907	0.282048	0.364257		BAL062_00217	0.294729	0.354726	0.474861		BAL062_00217	-0.624603	0.0665711	0.0931028
BAL062_00218	0.29749	0.176753	0.273339		BAL062_00218	-0.147771	0.510648	0.624865		BAL062_00218	-0.46175	0.0355722	0.0613502		BAL062_00218	0.29749	0.176753	0.273339		BAL062_00218	0.107833	0.626385	0.677468
BAL062_00219	0.37757	0.205071	0.307096		BAL062_00219	-0.59019	0.0493718	0.0965348		BAL062_00219	-1.27171	2.15519e-05	7.90922e-05		BAL062_00219	0.37757	0.205071	0.307096		BAL062_00219	-0.800015	0.00768343	0.0128704
BAL062_00220	0.303563	0.20567	0.307546		BAL062_00220	-0.649964	0.00689547	0.0185714		BAL062_00220	-1.23321	2.88532e-07	1.42634e-06		BAL062_00220	0.303563	0.20567	0.307546		BAL062_00220	-0.83998	0.000478053	0.000985313
BAL062_00221	-0.14442	0.558898	0.662614		BAL062_00221	-0.43447	0.0797297	0.143804		BAL062_00221	-0.935925	0.00015456	0.000475932		BAL062_00221	-0.14442	0.558898	0.662614		BAL062_00221	-0.683124	0.0058577	0.0100351
BAL062_00222	0.25306	0.267601	0.377964		BAL062_00222	0.0626402	0.785641	0.85597		BAL062_00222	-0.683033	0.00293771	0.00675339		BAL062_00222	0.25306	0.267601	0.377964		BAL062_00222	-0.407693	0.0778985	0.107637
BAL062_00223	-0.565807	0.00736984	0.0194406		BAL062_00223	-0.522302	0.0136725	0.0327832		BAL062_00223	-1.29691	9.33505e-10	6.32088e-09		BAL062_00223	-0.565807	0.00736984	0.0194406		BAL062_00223	-0.218778	0.299126	0.355952
BAL062_00224	-0.55164	0.00255628	0.00769887		BAL062_00224	-0.337259	0.066474	0.123567		BAL062_00224	-1.39086	1.75846e-14	2.02487e-13		BAL062_00224	-0.55164	0.00255628	0.00769887		BAL062_00224	-0.00181699	0.991965	0.994033
BAL062_00226	0.343466	0.0384605	0.0787222		BAL062_00226	0.0753911	0.650716	0.744837		BAL062_00226	0.66268	5.92937e-05	0.000200214		BAL062_00226	0.343466	0.0384605	0.0787222		BAL062_00226	0.68484	3.60523e-05	8.85423e-05
BAL062_00227	1.86741	2.15e-10	2.65e-09		BAL062_00227	0.937981	0.0014641	0.0047781		BAL062_00227	4.1593	9.01788e-46	4.17865e-44		BAL062_00227	1.86741	2.15e-10	2.65e-09		BAL062_00227	-0.761982	0.0102552	0.0167693
BAL062_00228	0.0227366	0.82781	0.876382		BAL062_00228	-0.0447331	0.670481	0.760895		BAL062_00228	-0.501174	1.40907e-06	6.27231e-06		BAL062_00228	0.0227366	0.82781	0.876382		BAL062_00228	0.23101	0.0269043	0.040802
BAL062_00229	0.75123	3.76e-06	2.26e-05		BAL062_00229	0.285853	0.0846853	0.150369		BAL062_00229	0.0654783	0.685366	0.748203		BAL062_00229	0.75123	3.76e-06	2.26e-05		BAL062_00229	-0.0798225	0.631294	0.68201
BAL062_00230	-0.431836	0.0130347	0.0315292		BAL062_00230	-0.443008	0.0123989	0.030229		BAL062_00230	-0.0694653	0.683031	0.746361		BAL062_00230	-0.431836	0.0130347	0.0315292		BAL062_00230	-0.022703	0.894746	0.914481
BAL062_00231	0.407236	0.00809933	0.0210189		BAL062_00231	0.388715	0.012581	0.0306051		BAL062_00231	0.427769	0.00394512	0.00878062		BAL062_00231	0.407236	0.00809933	0.0210189		BAL062_00231	-0.162623	0.302289	0.359383
BAL062_00232	0.207657	0.291248	0.404457		BAL062_00232	0.668648	0.000638868	0.00236031		BAL062_00232	0.429353	0.0244554	0.0441782		BAL062_00232	0.207657	0.291248	0.404457		BAL062_00232	-0.479462	0.0196856	0.0306273
BAL062_00233	1.0468	1.05e-05	5.7e-05		BAL062_00233	1.03337	1.73e-05	9.44e-05		BAL062_00233	0.734112	0.00131807	0.00332196		BAL062_00233	1.0468	1.05e-05	5.7e-05		BAL062_00233	0.224561	0.361874	0.422773
BAL062_00234	-0.0757628	0.619158	0.714027		BAL062_00234	0.277102	0.0691017	0.127588		BAL062_00234	0.233588	0.123337	0.180638		BAL062_00234	-0.0757628	0.619158	0.714027		BAL062_00234	-0.0173631	0.909327	0.926675
BAL062_00235	0.351483	0.00128625	0.00417461		BAL062_00235	0.969215	3.84e-19	1.28e-17		BAL062_00235	0.648677	1.16225e-09	7.76043e-09		BAL062_00235	0.351483	0.00128625	0.00417461		BAL062_00235	0.872106	6.4725e-16	5.74902e-15
BAL062_00236	-0.0826156	0.406673	0.524511		BAL062_00236	0.276104	0.00553275	0.015375		BAL062_00236	0.114584	0.226955	0.30308		BAL062_00236	-0.0826156	0.406673	0.524511		BAL062_00236	0.14163	0.152283	0.195422
BAL062_00237	-0.109315	0.531487	0.638382		BAL062_00237	-0.295155	0.0930351	0.163534		BAL062_00237	0.124566	0.471335	0.554696		BAL062_00237	-0.109315	0.531487	0.638382		BAL062_00237	0.560882	0.00126291	0.00241648
BAL062_00238	-0.164963	0.281244	0.392276		BAL062_00238	-0.421521	0.00662732	0.0179119		BAL062_00238	-0.0262916	0.860508	0.898104		BAL062_00238	-0.164963	0.281244	0.392276		BAL062_00238	0.542909	0.000343654	0.000723424
BAL062_00239	0.283349	0.033584	0.0701217		BAL062_00239	0.739261	2.75e-08	2.64e-07		BAL062_00239	-0.0869639	0.514369	0.593183		BAL062_00239	0.283349	0.033584	0.0701217		BAL062_00239	-1.18914	5.4219e-17	5.31955e-16
BAL062_00240	-0.1924	0.116113	0.195436		BAL062_00240	0.117474	0.33833	0.458083		BAL062_00240	-0.168982	0.152961	0.218127		BAL062_00240	-0.1924	0.116113	0.195436		BAL062_00240	-0.596987	2.18754e-06	6.26455e-06
BAL062_00241	-0.0638935	0.739499	0.810982		BAL062_00241	-0.182856	0.342408	0.461909		BAL062_00241	-0.412233	0.031456	0.0549908		BAL062_00241	-0.0638935	0.739499	0.810982		BAL062_00241	0.99653	1.98203e-07	6.45459e-07
BAL062_00242	-0.232132	0.0536614	0.103788		BAL062_00242	-0.229499	0.0592281	0.112366		BAL062_00242	-0.856783	8.63742e-13	8.30488e-12		BAL062_00242	-0.232132	0.0536614	0.103788		BAL062_00242	-0.890398	5.79114e-13	3.60984e-12
BAL062_00243	-1.32882	1.54e-13	2.85e-12		BAL062_00243	-1.45898	8.41e-16	2.17e-14		BAL062_00243	-1.59526	5.48966e-19	8.83399e-18		BAL062_00243	-1.32882	1.54e-13	2.85e-12		BAL062_00243	-0.0502511	0.777886	0.812755
BAL062_00244	0.546512	1.08e-08	1.03e-07		BAL062_00244	0.379358	8.33e-05	0.000391096		BAL062_00244	0.142448	0.131824	0.191608		BAL062_00244	0.546512	1.08e-08	1.03e-07		BAL062_00244	0.762872	1.31115e-15	1.13064e-14
BAL062_00245	0.135576	0.112546	0.191426		BAL062_00245	-0.0588169	0.494242	0.609248		BAL062_00245	-0.153672	0.069779	0.111172		BAL062_00245	0.135576	0.112546	0.191426		BAL062_00245	0.385771	6.11183e-06	1.64724e-05
BAL062_00246	0.138512	0.221385	0.325725		BAL062_00246	0.259076	0.0226183	0.0502638		BAL062_00246	0.146969	0.190813	0.263507		BAL062_00246	0.138512	0.221385	0.325725		BAL062_00246	0.152591	0.178339	0.225525
BAL062_00249	-0.139107	0.414309	0.532921		BAL062_00249	0.398842	0.0183792	0.0423779		BAL062_00249	0.365059	0.0253799	0.0457195		BAL062_00249	-0.139107	0.414309	0.532921		BAL062_00249	0.782038	2.38115e-06	6.77862e-06
BAL062_00250	-0.746864	0.000738802	0.00256216		BAL062_00250	0.168151	0.447236	0.565809		BAL062_00250	0.287768	0.193109	0.266296		BAL062_00250	-0.746864	0.000738802	0.00256216		BAL062_00250	1.61207	3.10384e-13	1.99956e-12
BAL062_00251	-0.200158	0.0679658	0.126096		BAL062_00251	0.434559	7.15e-05	0.00034293		BAL062_00251	0.501277	3.90284e-06	1.62274e-05		BAL062_00251	-0.200158	0.0679658	0.126096		BAL062_00251	0.299025	0.00623144	0.010628
BAL062_00252	-0.540141	0.000360306	0.00138159		BAL062_00252	0.0219387	0.884726	0.924384		BAL062_00252	0.251465	0.0957204	0.14488		BAL062_00252	-0.540141	0.000360306	0.00138159		BAL062_00252	-0.230345	0.127926	0.167348
BAL062_00253	0.648515	3.99e-05	0.000192294		BAL062_00253	0.403808	0.0106316	0.0267074		BAL062_00253	1.00352	1.89745e-10	1.39267e-09		BAL062_00253	0.648515	3.99e-05	0.000192294		BAL062_00253	1.35949	6.79619e-18	7.2606e-17
BAL062_00254	0.381	0.000781889	0.00268256		BAL062_00254	-0.0058191	0.960026	0.974391		BAL062_00254	1.19103	1.72203e-27	4.35719e-26		BAL062_00254	0.381	0.000781889	0.00268256		BAL062_00254	-0.377047	0.00122239	0.0023413
BAL062_00255	-0.203684	0.44994	0.564222		BAL062_00255	-0.797761	0.00327107	0.00978435		BAL062_00255	-0.85658	0.00146828	0.00364088		BAL062_00255	-0.203684	0.44994	0.564222		BAL062_00255	2.40885	2.61742e-19	3.15567e-18
BAL062_00256	-0.527101	0.00298897	0.00880887		BAL062_00256	-0.251228	0.157647	0.250514		BAL062_00256	-0.567632	0.0011914	0.0030245		BAL062_00256	-0.527101	0.00298897	0.00880887		BAL062_00256	0.153112	0.384813	0.445914
BAL062_00257	0.371992	0.0240583	0.0531772		BAL062_00257	0.242684	0.141186	0.22844		BAL062_00257	0.294579	0.0738463	0.11659		BAL062_00257	0.371992	0.0240583	0.0531772		BAL062_00257	1.37382	7.6931e-17	7.47164e-16
BAL062_00258	-1.8938	8.44e-35	6.12e-33		BAL062_00258	-1.38097	2.3e-19	7.97e-18		BAL062_00258	-2.39019	3.22735e-54	1.82535e-52		BAL062_00258	-1.8938	8.44e-35	6.12e-33		BAL062_00258	-2.11906	1.37649e-42	8.82331e-41
BAL062_00259	-0.670245	5.05e-06	2.95e-05		BAL062_00259	-0.571467	0.000116447	0.000531266		BAL062_00259	-0.569852	7.03157e-05	0.000232332		BAL062_00259	-0.670245	5.05e-06	2.95e-05		BAL062_00259	0.359661	0.0121216	0.0195552
BAL062_00260	-0.675724	1.18e-06	7.76e-06		BAL062_00260	-0.222272	0.109408	0.185739		BAL062_00260	-0.757848	3.90601e-08	2.18672e-07		BAL062_00260	-0.675724	1.18e-06	7.76e-06		BAL062_00260	-0.0617536	0.654451	0.702881
BAL062_00261	0.316461	0.10558	0.181278		BAL062_00261	0.776884	6.4e-05	0.000311358		BAL062_00261	0.387567	0.0454123	0.0763355		BAL062_00261	0.316461	0.10558	0.181278		BAL062_00261	0.384583	0.0494894	0.0708887
BAL062_00262	0.00149824	0.993194	0.995783		BAL062_00262	0.639409	0.000223067	0.000945882		BAL062_00262	0.350944	0.0433383	0.0732655		BAL062_00262	0.00149824	0.993194	0.995783		BAL062_00262	0.286538	0.0994923	0.133746
BAL062_00263	-0.935948	1.08e-07	8.59e-07		BAL062_00263	-0.231565	0.187079	0.287227		BAL062_00263	-0.686663	8.69759e-05	0.000280864		BAL062_00263	-0.935948	1.08e-07	8.59e-07		BAL062_00263	-0.52386	0.00284392	0.00509918
BAL062_00264	0.0524404	0.731736	0.805809		BAL062_00264	0.649869	2e-05	0.000106885		BAL062_00264	-0.475957	0.00169656	0.00414284		BAL062_00264	0.0524404	0.731736	0.805809		BAL062_00264	-0.26023	0.091486	0.124199
BAL062_00265	-0.452731	0.0282659	0.0608001		BAL062_00265	0.300075	0.143276	0.23085		BAL062_00265	-0.325018	0.11052	0.16418		BAL062_00265	-0.452731	0.0282659	0.0608001		BAL062_00265	0.350202	0.0861982	0.117852
BAL062_00266	-0.377532	0.0676854	0.125755		BAL062_00266	0.42914	0.0371552	0.0758889		BAL062_00266	0.0138709	0.94599	0.962253		BAL062_00266	-0.377532	0.0676854	0.125755		BAL062_00266	0.498987	0.0151672	0.024045
BAL062_00267	-0.128902	0.307562	0.421856		BAL062_00267	-0.0164959	0.89662	0.932505		BAL062_00267	-0.364897	0.00352539	0.00794298		BAL062_00267	-0.128902	0.307562	0.421856		BAL062_00267	0.379207	0.00251139	0.00454319
BAL062_00268	-0.359617	0.0953755	0.16628		BAL062_00268	0.157503	0.464864	0.581988		BAL062_00268	-0.0318424	0.882353	0.914816		BAL062_00268	-0.359617	0.0953755	0.16628		BAL062_00268	0.64907	0.00253545	0.0045781
BAL062_00269	0.188519	0.112692	0.191437		BAL062_00269	0.0823083	0.493344	0.608849		BAL062_00269	0.251581	0.0313862	0.0548937		BAL062_00269	0.188519	0.112692	0.191437		BAL062_00269	-0.699601	1.01912e-08	3.91954e-08
BAL062_00272	-1.06768	7.09e-10	8.02e-09		BAL062_00272	-0.542051	0.00171057	0.00550532		BAL062_00272	-1.00785	4.27127e-09	2.67111e-08		BAL062_00272	-1.06768	7.09e-10	8.02e-09		BAL062_00272	-1.95141	2.31244e-28	5.92909e-27
BAL062_00273	0.597529	6.99e-05	0.000319243		BAL062_00273	0.583447	0.000103879	0.000482511		BAL062_00273	0.221334	0.140388	0.202346		BAL062_00273	0.597529	6.99e-05	0.000319243		BAL062_00273	-0.420252	0.00522971	0.00901949
BAL062_00276	0.101187	0.387161	0.506126		BAL062_00276	0.0552919	0.637136	0.7341		BAL062_00276	0.185317	0.111897	0.165968		BAL062_00276	0.101187	0.387161	0.506126		BAL062_00276	0.720948	6.75909e-10	2.98113e-09
BAL062_00277	-0.388148	0.0414124	0.0835635		BAL062_00277	-0.472137	0.0131533	0.0316965		BAL062_00277	-0.102487	0.590035	0.662756		BAL062_00277	-0.388148	0.0414124	0.0835635		BAL062_00277	-0.625985	0.00100894	0.00195485
BAL062_00278	-0.971964	3.01e-09	3.13e-08		BAL062_00278	-0.315958	0.052842	0.102331		BAL062_00278	-1.19755	2.00241e-13	2.07581e-12		BAL062_00278	-0.971964	3.01e-09	3.13e-08		BAL062_00278	-0.917195	2.21934e-08	8.1602e-08
BAL062_00279	0.676796	7.83e-05	0.000354889		BAL062_00279	0.545217	0.00148982	0.00485171		BAL062_00279	0.775667	5.52195e-06	2.24497e-05		BAL062_00279	0.676796	7.83e-05	0.000354889		BAL062_00279	0.789084	4.12563e-06	1.14317e-05
BAL062_00280	0.451009	0.000240687	0.000972355		BAL062_00280	0.468509	0.000149962	0.000668314		BAL062_00280	0.325725	0.00670247	0.0141948		BAL062_00280	0.451009	0.000240687	0.000972355		BAL062_00280	0.939614	1.43881e-14	1.08503e-13
BAL062_00281	0.312206	0.0387329	0.0790419		BAL062_00281	0.33503	0.0267625	0.057663		BAL062_00281	0.594848	7.55139e-05	0.000248016		BAL062_00281	0.312206	0.0387329	0.0790419		BAL062_00281	1.01556	1.62757e-11	8.66988e-11
BAL062_00282	0.540717	0.000366205	0.00139887		BAL062_00282	0.424023	0.00530381	0.0148677		BAL062_00282	0.600607	6.92962e-05	0.000229357		BAL062_00282	0.540717	0.000366205	0.00139887		BAL062_00282	0.930328	8.38694e-10	3.65302e-09
BAL062_00283	0.917212	7.76e-14	1.49e-12		BAL062_00283	0.129041	0.295673	0.413663		BAL062_00283	0.601658	9.08964e-07	4.18167e-06		BAL062_00283	0.917212	7.76e-14	1.49e-12		BAL062_00283	0.576536	2.72091e-06	7.71726e-06
BAL062_00284	0.188182	0.113713	0.19249		BAL062_00284	0.00807062	0.946166	0.965752		BAL062_00284	0.637569	6.77226e-08	3.66847e-07		BAL062_00284	0.188182	0.113713	0.19249		BAL062_00284	1.03715	2.05944e-18	2.29583e-17
BAL062_00285	1.15685	5.59e-08	4.7e-07		BAL062_00285	1.06797	6.55e-07	4.85e-06		BAL062_00285	0.829525	8.93804e-05	0.000288387		BAL062_00285	1.15685	5.59e-08	4.7e-07		BAL062_00285	1.78624	3.035e-17	3.03184e-16
BAL062_00286	0.158889	0.173293	0.269597		BAL062_00286	0.220075	0.0614928	0.115989		BAL062_00286	-0.153833	0.177038	0.247056		BAL062_00286	0.158889	0.173293	0.269597		BAL062_00286	0.912968	2.07072e-15	1.73508e-14
BAL062_00287	0.561836	1.75e-06	1.12e-05		BAL062_00287	0.107051	0.363465	0.48353		BAL062_00287	0.341773	0.00353899	0.00796894		BAL062_00287	0.561836	1.75e-06	1.12e-05		BAL062_00287	0.533483	5.67207e-06	1.54168e-05
BAL062_00288	-0.518655	0.00316936	0.00926949		BAL062_00288	-0.447423	0.0110917	0.0276824		BAL062_00288	-0.994757	1.63633e-08	9.5498e-08		BAL062_00288	-0.518655	0.00316936	0.00926949		BAL062_00288	-0.698632	7.28789e-05	0.000171014
BAL062_00289	-0.0931255	0.655365	0.743082		BAL062_00289	-0.0801234	0.704773	0.789329		BAL062_00289	-0.724338	0.000479936	0.00132698		BAL062_00289	-0.0931255	0.655365	0.743082		BAL062_00289	-0.382521	0.0709736	0.0987222
BAL062_00290	-0.444306	0.0237871	0.0526684		BAL062_00290	-0.306409	0.122644	0.203842		BAL062_00290	-1.16706	2.25699e-09	1.454e-08		BAL062_00290	-0.444306	0.0237871	0.0526684		BAL062_00290	-0.0577088	0.766386	0.80292
BAL062_00291	-0.247818	0.226831	0.331582		BAL062_00291	0.0903987	0.659453	0.751038		BAL062_00291	-0.791083	8.51959e-05	0.000275347		BAL062_00291	-0.247818	0.226831	0.331582		BAL062_00291	-0.257792	0.211363	0.261719
BAL062_00292	-0.0815767	0.39003	0.508849		BAL062_00292	-0.0810457	0.398441	0.519107		BAL062_00292	-0.756375	8.53966e-16	1.07684e-14		BAL062_00292	-0.0815767	0.39003	0.508849		BAL062_00292	-0.453567	2.50793e-06	7.1237e-06
BAL062_00293	0.33846	0.010118	0.0254338		BAL062_00293	0.422048	0.00139626	0.00460551		BAL062_00293	0.103067	0.430602	0.516561		BAL062_00293	0.33846	0.010118	0.0254338		BAL062_00293	0.387399	0.00325829	0.00579352
BAL062_00294	-0.320624	0.0100251	0.0252498		BAL062_00294	-0.0245564	0.843737	0.896415		BAL062_00294	-0.0930586	0.452214	0.536961		BAL062_00294	-0.320624	0.0100251	0.0252498		BAL062_00294	0.332064	0.00746132	0.0125093
BAL062_00295	0.0738006	0.547546	0.652778		BAL062_00295	-0.0107313	0.930578	0.956953		BAL062_00295	-0.115991	0.342045	0.426143		BAL062_00295	0.0738006	0.547546	0.652778		BAL062_00295	0.287863	0.018873	0.0294585
BAL062_00296	-1.48713	1.01e-23	4.08e-22		BAL062_00296	-0.816807	3.35e-08	3.18e-07		BAL062_00296	-1.32985	1.89421e-19	3.20932e-18		BAL062_00296	-1.48713	1.01e-23	4.08e-22		BAL062_00296	-0.290228	0.0492204	0.0705296
BAL062_00297	-0.362865	0.0744073	0.136337		BAL062_00297	-0.228201	0.262621	0.376534		BAL062_00297	-0.397545	0.0487885	0.0815673		BAL062_00297	-0.362865	0.0744073	0.136337		BAL062_00297	0.131046	0.518439	0.576609
BAL062_00298	0.267712	0.212102	0.314716		BAL062_00298	0.119906	0.581399	0.689291		BAL062_00298	0.87348	3.02798e-05	0.00010783		BAL062_00298	0.267712	0.212102	0.314716		BAL062_00298	-0.623674	0.00482425	0.00837656
BAL062_00299	-0.447622	0.00652463	0.0174262		BAL062_00299	-0.37741	0.0220584	0.0493523		BAL062_00299	-0.377007	0.0212313	0.0390696		BAL062_00299	-0.447622	0.00652463	0.0174262		BAL062_00299	-0.824738	5.8273e-07	1.79294e-06
BAL062_00300	-0.796692	5.33e-07	3.72e-06		BAL062_00300	-0.450709	0.00456926	0.0130463		BAL062_00300	-0.677441	1.54287e-05	5.81754e-05		BAL062_00300	-0.796692	5.33e-07	3.72e-06		BAL062_00300	-1.03072	1.05915e-10	5.03521e-10
BAL062_00301	-0.711073	0.00034952	0.00134425		BAL062_00301	-0.451462	0.0235667	0.0520009		BAL062_00301	-0.929926	1.58248e-06	6.99564e-06		BAL062_00301	-0.711073	0.00034952	0.00134425		BAL062_00301	-1.71393	1.23789e-16	1.17553e-15
BAL062_00302	-1.40423	1.76e-10	2.21e-09		BAL062_00302	-0.762744	0.000465776	0.00179205		BAL062_00302	-0.839985	7.68178e-05	0.000251868		BAL062_00302	-1.40423	1.76e-10	2.21e-09		BAL062_00302	-2.13533	1.04828e-20	1.47142e-19
BAL062_00303	-0.614637	0.00258412	0.00777663		BAL062_00303	-0.669062	0.00108974	0.00372544		BAL062_00303	-1.27362	4.48648e-10	3.15448e-09		BAL062_00303	-0.614637	0.00258412	0.00777663		BAL062_00303	-1.28431	4.30925e-10	1.94295e-09
BAL062_00304	0.184024	0.0615485	0.116839		BAL062_00304	-0.0818202	0.411221	0.531258		BAL062_00304	-0.153909	0.112826	0.167089		BAL062_00304	0.184024	0.0615485	0.116839		BAL062_00304	0.347695	0.000406022	0.000844543
BAL062_00305	-1.93724	2.51e-29	1.34e-27		BAL062_00305	-0.633399	0.000231166	0.000974853		BAL062_00305	0.210309	0.220804	0.296513		BAL062_00305	-1.93724	2.51e-29	1.34e-27		BAL062_00305	-0.510487	0.00298695	0.00534317
BAL062_00306	1.94931	3.03e-14	6.11e-13		BAL062_00306	-0.524752	0.0624827	0.117616		BAL062_00306	0.343371	0.18782	0.260122		BAL062_00306	1.94931	3.03e-14	6.11e-13		BAL062_00306	-0.146325	0.59041	0.644993
BAL062_00307	0.37384	0.0455939	0.0902492		BAL062_00307	0.637776	0.000653531	0.00240524		BAL062_00307	0.76064	4.44918e-05	0.000153192		BAL062_00307	0.37384	0.0455939	0.0902492		BAL062_00307	1.20638	9.56248e-11	4.57429e-10
BAL062_00308	-0.14371	0.27364	0.383814		BAL062_00308	0.136918	0.297095	0.41535		BAL062_00308	0.0277593	0.832195	0.874487		BAL062_00308	-0.14371	0.27364	0.383814		BAL062_00308	1.00856	1.3496e-14	1.02378e-13
BAL062_00309	-1.07167	1.93e-06	1.22e-05		BAL062_00309	-1.2774	1.41e-08	1.42e-07		BAL062_00309	-0.623581	0.00558523	0.0120139		BAL062_00309	-1.07167	1.93e-06	1.22e-05		BAL062_00309	-0.35659	0.11305	0.14998
BAL062_00310	-0.227483	0.130958	0.214508		BAL062_00310	-0.435615	0.00390581	0.0113427		BAL062_00310	-0.750277	6.12654e-07	2.91617e-06		BAL062_00310	-0.227483	0.130958	0.214508		BAL062_00310	0.604624	5.77625e-05	0.000137813
BAL062_00311	0.214928	0.126851	0.208937		BAL062_00311	0.279975	0.0471081	0.092864		BAL062_00311	-0.321262	0.0220709	0.0404985		BAL062_00311	0.214928	0.126851	0.208937		BAL062_00311	0.173515	0.218082	0.268915
BAL062_00312	0.211071	0.376127	0.495915		BAL062_00312	-0.0518922	0.831	0.888753		BAL062_00312	-0.621236	0.00946659	0.0192332		BAL062_00312	0.211071	0.376127	0.495915		BAL062_00312	-0.860369	0.000551499	0.00112108
BAL062_00313	0.0536924	0.799056	0.856513		BAL062_00313	0.0429237	0.841958	0.896255		BAL062_00313	-0.438153	0.0323138	0.056184		BAL062_00313	0.0536924	0.799056	0.856513		BAL062_00313	-0.415772	0.0567997	0.0803722
BAL062_00314	0.606116	0.00109802	0.00362176		BAL062_00314	0.495406	0.00874216	0.0225653		BAL062_00314	0.412245	0.0267396	0.0478447		BAL062_00314	0.606116	0.00109802	0.00362176		BAL062_00314	-0.486596	0.0131947	0.0211622
BAL062_00315	0.473188	7.02e-05	0.000320155		BAL062_00315	0.191233	0.115665	0.194767		BAL062_00315	0.128652	0.272654	0.354386		BAL062_00315	0.473188	7.02e-05	0.000320155		BAL062_00315	-0.555513	7.86053e-06	2.09796e-05
BAL062_00316	0.0943624	0.352405	0.472083		BAL062_00316	0.0456743	0.654095	0.747148		BAL062_00316	-0.260926	0.00976281	0.0197932		BAL062_00316	0.0943624	0.352405	0.472083		BAL062_00316	-0.621639	1.3237e-09	5.66289e-09
BAL062_00317	-0.491185	0.000927822	0.00311924		BAL062_00317	-0.133904	0.366608	0.486533		BAL062_00317	-0.0841859	0.55973	0.6352		BAL062_00317	-0.491185	0.000927822	0.00311924		BAL062_00317	-0.574211	0.000120378	0.000272017
BAL062_00318	-0.62417	8.75e-05	0.000391735		BAL062_00318	-0.0995261	0.527765	0.64031		BAL062_00318	-0.375509	0.013091	0.0256747		BAL062_00318	-0.62417	8.75e-05	0.000391735		BAL062_00318	-0.623096	9.7741e-05	0.000224291
BAL062_00319	0.214025	0.318135	0.432654		BAL062_00319	0.018609	0.930854	0.95698		BAL062_00319	0.701941	0.00105435	0.00271422		BAL062_00319	0.214025	0.318135	0.432654		BAL062_00319	0.874124	4.53894e-05	0.000109791
BAL062_00320	1.0755	1.95e-06	1.23e-05		BAL062_00320	0.427087	0.0588865	0.111841		BAL062_00320	1.08616	1.5334e-06	6.80213e-06		BAL062_00320	1.0755	1.95e-06	1.23e-05		BAL062_00320	1.70457	4.62934e-14	3.28496e-13
BAL062_00321	1.17628	5.92e-06	3.41e-05		BAL062_00321	0.435037	0.0939937	0.164843		BAL062_00321	1.1754	5.98117e-06	2.40875e-05		BAL062_00321	1.17628	5.92e-06	3.41e-05		BAL062_00321	1.87332	5.44425e-13	3.41019e-12
BAL062_00322	0.190287	0.324608	0.440058		BAL062_00322	0.0510166	0.791754	0.860194		BAL062_00322	0.398603	0.0390286	0.0666241		BAL062_00322	0.190287	0.324608	0.440058		BAL062_00322	1.13672	3.96503e-09	1.60521e-08
BAL062_00323	-0.0155592	0.909932	0.936019		BAL062_00323	0.191241	0.166435	0.261911		BAL062_00323	0.448634	0.0006641	0.00178986		BAL062_00323	-0.0155592	0.909932	0.936019		BAL062_00323	0.210092	0.125112	0.164001
BAL062_00324	0.478482	0.0296423	0.0633709		BAL062_00324	0.0412355	0.854271	0.904905		BAL062_00324	0.0312135	0.885412	0.917127		BAL062_00324	0.478482	0.0296423	0.0633709		BAL062_00324	-0.766675	0.00082233	0.00162106
BAL062_00325	0.289871	0.0209392	0.0473162		BAL062_00325	0.115489	0.363091	0.483367		BAL062_00325	0.0565304	0.64734	0.716451		BAL062_00325	0.289871	0.0209392	0.0473162		BAL062_00325	1.33631	4.21233e-27	9.70097e-26
BAL062_00326	0.72855	4.57e-09	4.64e-08		BAL062_00326	0.254252	0.0465373	0.091833		BAL062_00326	0.336124	0.00557748	0.0120039		BAL062_00326	0.72855	4.57e-09	4.64e-08		BAL062_00326	1.05802	1.11851e-17	1.16897e-16
BAL062_00327	-0.445426	0.0297218	0.0635056		BAL062_00327	-1.00578	1.19e-06	8.28e-06		BAL062_00327	0.38098	0.0598484	0.0976982		BAL062_00327	-0.445426	0.0297218	0.0635056		BAL062_00327	-0.859387	2.99578e-05	7.45264e-05
BAL062_00328	-0.07661	0.580636	0.683331		BAL062_00328	-0.464132	0.000940098	0.00327502		BAL062_00328	0.128396	0.348486	0.43326		BAL062_00328	-0.07661	0.580636	0.683331		BAL062_00328	-0.180493	0.194167	0.243325
BAL062_00329	0.0829456	0.393976	0.511902		BAL062_00329	-0.356633	0.000349998	0.00140805		BAL062_00329	-0.264675	0.00592168	0.0126738		BAL062_00329	0.0829456	0.393976	0.511902		BAL062_00329	-0.187088	0.056899	0.080483
BAL062_00330	0.0403964	0.805575	0.862059		BAL062_00330	-0.106733	0.515681	0.630021		BAL062_00330	-0.184864	0.259728	0.339998		BAL062_00330	0.0403964	0.805575	0.862059		BAL062_00330	0.705932	1.68568e-05	4.30201e-05
BAL062_00331	-0.367279	0.00263458	0.0079161		BAL062_00331	-0.535351	1.2e-05	6.78e-05		BAL062_00331	-0.869191	1.07712e-12	1.02794e-11		BAL062_00331	-0.367279	0.00263458	0.0079161		BAL062_00331	0.0450371	0.712104	0.754478
BAL062_00332	-0.08689	0.592527	0.692662		BAL062_00332	-0.399556	0.0149872	0.035515		BAL062_00332	0.754579	2.14932e-06	9.27754e-06		BAL062_00332	-0.08689	0.592527	0.692662		BAL062_00332	-0.327936	0.04446	0.0643558
BAL062_00333	-0.364554	0.00479717	0.0133116		BAL062_00333	-0.601212	6.82e-06	4.08e-05		BAL062_00333	-0.0958391	0.436459	0.522105		BAL062_00333	-0.364554	0.00479717	0.0133116		BAL062_00333	0.179667	0.156496	0.200561
BAL062_00334	-0.220118	0.118802	0.199005		BAL062_00334	-0.551725	0.000123963	0.000560897		BAL062_00334	-0.0341543	0.805952	0.851808		BAL062_00334	-0.220118	0.118802	0.199005		BAL062_00334	-0.19317	0.171622	0.218057
BAL062_00335	-0.142191	0.450741	0.564859		BAL062_00335	0.271978	0.148062	0.237096		BAL062_00335	0.522672	0.00321163	0.00730018		BAL062_00335	-0.142191	0.450741	0.564859		BAL062_00335	-0.802213	4.4199e-05	0.000106979
BAL062_00336	-0.62482	0.00210823	0.00648662		BAL062_00336	-0.833761	4.17e-05	0.000212214		BAL062_00336	-0.0879866	0.664512	0.731457		BAL062_00336	-0.62482	0.00210823	0.00648662		BAL062_00336	-0.36425	0.0729967	0.101352
BAL062_00337	-0.602675	2.12e-12	3.37e-11		BAL062_00337	-0.40667	2.4e-06	1.57e-05		BAL062_00337	-1.16636	2.64205e-43	1.1547e-41		BAL062_00337	-0.602675	2.12e-12	3.37e-11		BAL062_00337	-0.843861	2.27289e-22	3.64231e-21
BAL062_00338	-0.333734	0.00631362	0.016945		BAL062_00338	-0.398498	0.00117728	0.00396828		BAL062_00338	0.28907	0.0165685	0.0315367		BAL062_00338	-0.333734	0.00631362	0.016945		BAL062_00338	0.0779693	0.522199	0.579785
BAL062_00339	-0.31283	0.000622244	0.00221178		BAL062_00339	-0.307045	0.000833585	0.00294125		BAL062_00339	-0.66039	3.95782e-13	3.98476e-12		BAL062_00339	-0.31283	0.000622244	0.00221178		BAL062_00339	-0.0730652	0.423341	0.485586
BAL062_00340	0.114593	0.334855	0.45172		BAL062_00340	-0.320535	0.00738073	0.0196853		BAL062_00340	-0.668369	2.06226e-08	1.18912e-07		BAL062_00340	0.114593	0.334855	0.45172		BAL062_00340	-0.623984	1.84828e-07	6.04978e-07
BAL062_00341	0.697621	0.000185756	0.000769017		BAL062_00341	0.576118	0.00228165	0.00714593		BAL062_00341	0.489159	0.00815591	0.0169738		BAL062_00341	0.697621	0.000185756	0.000769017		BAL062_00341	0.235752	0.212808	0.263086
BAL062_00342	1.33277	1.04e-17	2.88e-16		BAL062_00342	1.41434	1.08e-19	3.85e-18		BAL062_00342	3.38718	2.23075e-107	3.57478e-105		BAL062_00342	1.33277	1.04e-17	2.88e-16		BAL062_00342	-0.544919	0.000586515	0.00118661
BAL062_00343	0.13927	0.226151	0.330965		BAL062_00343	0.282397	0.0147114	0.034926		BAL062_00343	0.646342	5.53129e-09	3.41466e-08		BAL062_00343	0.13927	0.226151	0.330965		BAL062_00343	0.548626	1.55281e-06	4.54498e-06
BAL062_00344	0.129417	0.205871	0.307726		BAL062_00344	0.00261174	0.979965	0.986931		BAL062_00344	0.299593	0.00251273	0.00587474		BAL062_00344	0.129417	0.205871	0.307726		BAL062_00344	0.220385	0.0312169	0.0466978
BAL062_00345	-0.444781	0.000122021	0.000527294		BAL062_00345	-0.270985	0.0193642	0.0443831		BAL062_00345	-0.172424	0.134877	0.195381		BAL062_00345	-0.444781	0.000122021	0.000527294		BAL062_00345	0.397951	0.000566344	0.00114942
BAL062_00346	-0.143449	0.288591	0.401563		BAL062_00346	-0.310293	0.0226645	0.0502988		BAL062_00346	0.218515	0.101404	0.152403		BAL062_00346	-0.143449	0.288591	0.401563		BAL062_00346	-0.112999	0.403498	0.465463
BAL062_00347	0.0882167	0.560795	0.664249		BAL062_00347	0.130544	0.389514	0.510764		BAL062_00347	0.778311	2.79031e-07	1.3883e-06		BAL062_00347	0.0882167	0.560795	0.664249		BAL062_00347	1.25915	9.79097e-17	9.41401e-16
BAL062_00348	0.0699572	0.639287	0.728935		BAL062_00348	-0.01886	0.899674	0.934165		BAL062_00348	0.495061	0.000848272	0.00224224		BAL062_00348	0.0699572	0.639287	0.728935		BAL062_00348	0.784485	1.38596e-07	4.59123e-07
BAL062_00349	-0.191718	0.144588	0.232574		BAL062_00349	-0.34779	0.00848026	0.0220223		BAL062_00349	0.163517	0.208359	0.282464		BAL062_00349	-0.191718	0.144588	0.232574		BAL062_00349	0.536654	4.09272e-05	0.000100195
BAL062_00350	-0.0414789	0.822374	0.874682		BAL062_00350	-0.198348	0.284137	0.399996		BAL062_00350	0.440282	0.0165953	0.0315656		BAL062_00350	-0.0414789	0.822374	0.874682		BAL062_00350	0.850252	3.9888e-06	1.10765e-05
BAL062_00351	-0.105632	0.510558	0.620021		BAL062_00351	-0.395367	0.014091	0.0336401		BAL062_00351	0.165211	0.30101	0.382612		BAL062_00351	-0.105632	0.510558	0.620021		BAL062_00351	0.937054	4.84556e-09	1.94328e-08
BAL062_00352	-0.247371	0.0670251	0.124772		BAL062_00352	-0.581924	1.9e-05	0.000102383		BAL062_00352	0.00781725	0.953397	0.967953		BAL062_00352	-0.247371	0.0670251	0.124772		BAL062_00352	0.767951	1.07439e-08	4.12387e-08
BAL062_00353	2.02302	1.93e-23	7.55e-22		BAL062_00353	1.92719	2.07e-21	8.46e-20		BAL062_00353	3.8127	3.8794e-79	3.55242e-77		BAL062_00353	2.02302	1.93e-23	7.55e-22		BAL062_00353	0.56999	0.0049952	0.00865351
BAL062_00354	-0.372152	0.205459	0.307421		BAL062_00354	-0.229773	0.435562	0.555797		BAL062_00354	-0.427598	0.141144	0.203159		BAL062_00354	-0.372152	0.205459	0.307421		BAL062_00354	-1.9608	1.07709e-10	5.1142e-10
BAL062_00355	-0.145314	0.528382	0.635646		BAL062_00355	0.215672	0.349422	0.470052		BAL062_00355	0.705312	0.00165247	0.00405577		BAL062_00355	-0.145314	0.528382	0.635646		BAL062_00355	-1.34355	1.70839e-08	6.36057e-08
BAL062_00356	-0.0844557	0.730683	0.805216		BAL062_00356	0.125065	0.610802	0.713375		BAL062_00356	1.64079	1.06165e-11	9.07353e-11		BAL062_00356	-0.0844557	0.730683	0.805216		BAL062_00356	0.173334	0.479228	0.538134
BAL062_00357	-0.146307	0.58844	0.689982		BAL062_00357	-0.0655465	0.808851	0.871016		BAL062_00357	1.41876	1.13136e-07	5.95242e-07		BAL062_00357	-0.146307	0.58844	0.689982		BAL062_00357	-0.646964	0.0172533	0.0270732
BAL062_00358	0.0623155	0.653623	0.741544		BAL062_00358	0.234173	0.0951093	0.16642		BAL062_00358	0.000552909	0.99675	0.998495		BAL062_00358	0.0623155	0.653623	0.741544		BAL062_00358	-0.397725	0.0057588	0.00988324
BAL062_00359	-1.50795	2.97e-13	5.29e-12		BAL062_00359	-1.73808	4.46e-16	1.17e-14		BAL062_00359	-0.971424	9.34496e-07	4.28375e-06		BAL062_00359	-1.50795	2.97e-13	5.29e-12		BAL062_00359	-2.91079	3.81351e-36	1.7255e-34
BAL062_00360	-0.166453	0.460792	0.574087		BAL062_00360	-0.546783	0.016684	0.0390784		BAL062_00360	-0.654585	0.00391815	0.00872566		BAL062_00360	-0.166453	0.460792	0.574087		BAL062_00360	-1.19695	2.0576e-07	6.68372e-07
BAL062_00361	0.408693	0.0510591	0.0992787		BAL062_00361	0.28693	0.170973	0.267813		BAL062_00361	0.441565	0.0349031	0.0602502		BAL062_00361	0.408693	0.0510591	0.0992787		BAL062_00361	1.16002	3.02601e-08	1.0897e-07
BAL062_00362	0.493431	0.000465756	0.00172572		BAL062_00362	0.628115	8.55e-06	5e-05		BAL062_00362	0.660135	2.59505e-06	1.10405e-05		BAL062_00362	0.493431	0.000465756	0.00172572		BAL062_00362	1.34681	1.0362e-21	1.57519e-20
BAL062_00363	1.19105	0.000134766	0.000577183		BAL062_00363	1.12645	0.000403564	0.00158204		BAL062_00363	0.897678	0.00221271	0.0052499		BAL062_00363	1.19105	0.000134766	0.000577183		BAL062_00363	0.435559	0.183263	0.231092
BAL062_00364	0.312538	0.119259	0.199647		BAL062_00364	0.228993	0.263726	0.377481		BAL062_00364	-0.0675777	0.732347	0.789273		BAL062_00364	0.312538	0.119259	0.199647		BAL062_00364	-0.163658	0.428052	0.490112
BAL062_00365	0.716578	4.1e-07	2.93e-06		BAL062_00365	0.656799	4.43e-06	2.76e-05		BAL062_00365	0.628601	5.68842e-06	2.30291e-05		BAL062_00365	0.716578	4.1e-07	2.93e-06		BAL062_00365	0.224306	0.118918	0.156791
BAL062_00366	0.181803	0.315136	0.429945		BAL062_00366	0.209542	0.251446	0.364242		BAL062_00366	0.172484	0.331252	0.415118		BAL062_00366	0.181803	0.315136	0.429945		BAL062_00366	-0.0761298	0.677099	0.723568
BAL062_00367	1.05409	1.07e-09	1.16e-08		BAL062_00367	0.418368	0.0160871	0.0378648		BAL062_00367	-0.255677	0.140943	0.202946		BAL062_00367	1.05409	1.07e-09	1.16e-08		BAL062_00367	-1.17048	3.50207e-11	1.79347e-10
BAL062_00368	0.599691	0.00429857	0.0120586		BAL062_00368	-0.0181711	0.931133	0.957011		BAL062_00368	-0.868566	3.66772e-05	0.00012812		BAL062_00368	0.599691	0.00429857	0.0120586		BAL062_00368	-1.87139	8.03582e-19	9.25322e-18
BAL062_00369	-0.342121	0.00124006	0.00404519		BAL062_00369	-0.293877	0.00577246	0.0159604		BAL062_00369	-0.0330335	0.751101	0.805783		BAL062_00369	-0.342121	0.00124006	0.00404519		BAL062_00369	-0.356142	0.000788455	0.0015647
BAL062_00370	-0.381363	0.0134491	0.0323688		BAL062_00370	-0.00821209	0.957552	0.972728		BAL062_00370	0.137605	0.369052	0.453329		BAL062_00370	-0.381363	0.0134491	0.0323688		BAL062_00370	-0.0244584	0.873855	0.89738
BAL062_00371	0.088876	0.501401	0.612437		BAL062_00371	-0.622937	3.92e-06	2.46e-05		BAL062_00371	-1.09343	2.15483e-16	2.83818e-15		BAL062_00371	0.088876	0.501401	0.612437		BAL062_00371	-0.06605	0.618577	0.670721
BAL062_00372	0.225988	0.393296	0.511191		BAL062_00372	-0.261007	0.335625	0.455099		BAL062_00372	-0.970933	0.000265813	0.000780396		BAL062_00372	0.225988	0.393296	0.511191		BAL062_00372	0.0857384	0.74733	0.785953
BAL062_00373	1.29924	0.00357786	0.0102843		BAL062_00373	1.25974	0.00548084	0.0152527		BAL062_00373	0.62404	0.162116	0.229227		BAL062_00373	1.29924	0.00357786	0.0102843		BAL062_00373	0.476365	0.307665	0.365097
BAL062_00374	-0.242338	0.0866058	0.153921		BAL062_00374	-0.163217	0.250081	0.362538		BAL062_00374	-0.664032	2.41308e-06	1.03579e-05		BAL062_00374	-0.242338	0.0866058	0.153921		BAL062_00374	-0.485549	0.000627492	0.00126551
BAL062_00375	-0.997815	3.05e-06	1.86e-05		BAL062_00375	-0.496874	0.0200169	0.0456073		BAL062_00375	-1.78196	7.89064e-17	1.07998e-15		BAL062_00375	-0.997815	3.05e-06	1.86e-05		BAL062_00375	-1.08034	4.46395e-07	1.39921e-06
BAL062_00376	-0.904986	1.14e-08	1.08e-07		BAL062_00376	-0.383305	0.0155214	0.0366454		BAL062_00376	-1.19414	4.78139e-14	5.29949e-13		BAL062_00376	-0.904986	1.14e-08	1.08e-07		BAL062_00376	-1.72339	3.82822e-27	8.86948e-26
BAL062_00377	0.0138838	0.925655	0.94733		BAL062_00377	-0.325975	0.0292499	0.0620745		BAL062_00377	-0.529748	0.000363252	0.00102801		BAL062_00377	0.0138838	0.925655	0.94733		BAL062_00377	0.0938178	0.528353	0.585267
BAL062_00378	0.185966	0.241855	0.347729		BAL062_00378	0.350976	0.0272849	0.05869		BAL062_00378	0.527665	0.000858022	0.00226457		BAL062_00378	0.185966	0.241855	0.347729		BAL062_00378	0.50823	0.00137165	0.00259743
BAL062_00379	0.0175207	0.884924	0.919232		BAL062_00379	-0.458995	0.000155752	0.000690119		BAL062_00379	-0.0581837	0.630277	0.700389		BAL062_00379	0.0175207	0.884924	0.919232		BAL062_00379	0.480559	7.10871e-05	0.000167115
BAL062_00380	0.0425262	0.82165	0.874154		BAL062_00380	-0.288803	0.125831	0.207881		BAL062_00380	0.252288	0.181065	0.251763		BAL062_00380	0.0425262	0.82165	0.874154		BAL062_00380	-0.232003	0.218791	0.269701
BAL062_00381	0.0577016	0.713382	0.791388		BAL062_00381	0.207486	0.186855	0.287095		BAL062_00381	0.176748	0.259026	0.339194		BAL062_00381	0.0577016	0.713382	0.791388		BAL062_00381	0.773281	8.23923e-07	2.48339e-06
BAL062_00382	0.0957509	0.67133	0.756722		BAL062_00382	0.426875	0.0585466	0.111305		BAL062_00382	0.38693	0.0856671	0.131758		BAL062_00382	0.0957509	0.67133	0.756722		BAL062_00382	1.15811	2.76828e-07	8.84288e-07
BAL062_00383	0.702434	0.00086876	0.00294843		BAL062_00383	0.958763	5.51e-06	3.38e-05		BAL062_00383	2.24279	1.69759e-26	4.15855e-25		BAL062_00383	0.702434	0.00086876	0.00294843		BAL062_00383	1.16764	3.07827e-08	1.10749e-07
BAL062_00384	0.999102	8.26e-09	7.94e-08		BAL062_00384	1.31538	3.27e-14	7.19e-13		BAL062_00384	3.01183	6.97097e-68	4.87461e-66		BAL062_00384	0.999102	8.26e-09	7.94e-08		BAL062_00384	1.47381	1.83496e-17	1.88194e-16
BAL062_00385	-0.0746435	0.759581	0.828115		BAL062_00385	0.63808	0.00886075	0.0228255		BAL062_00385	2.63972	1.9888e-27	4.96682e-26		BAL062_00385	-0.0746435	0.759581	0.828115		BAL062_00385	0.794731	0.00110801	0.00213284
BAL062_00386	0.0525807	0.652713	0.740949		BAL062_00386	0.122098	0.29979	0.417751		BAL062_00386	0.415014	0.000254568	0.000750244		BAL062_00386	0.0525807	0.652713	0.740949		BAL062_00386	1.13214	5.97348e-23	1.00323e-21
BAL062_00387	0.39416	0.00600585	0.0161981		BAL062_00387	0.644717	7.34e-06	4.35e-05		BAL062_00387	1.27765	4.79632e-20	8.46177e-19		BAL062_00387	0.39416	0.00600585	0.0161981		BAL062_00387	1.38025	1.81308e-22	2.92376e-21
BAL062_00388	0.148716	0.240617	0.346598		BAL062_00388	0.584123	3.81e-06	2.4e-05		BAL062_00388	0.951426	4.77985e-15	5.72688e-14		BAL062_00388	0.148716	0.240617	0.346598		BAL062_00388	1.34431	1.08763e-27	2.66434e-26
BAL062_00389	0.105751	0.370182	0.4906		BAL062_00389	0.24713	0.0375681	0.0765697		BAL062_00389	0.51846	5.35198e-06	2.18048e-05		BAL062_00389	0.105751	0.370182	0.4906		BAL062_00389	0.426627	0.000273518	0.000585719
BAL062_00390	0.584066	1.26e-07	9.93e-07		BAL062_00390	0.693734	4.05e-10	5.11e-09		BAL062_00390	0.701203	9.93643e-11	7.49323e-10		BAL062_00390	0.584066	1.26e-07	9.93e-07		BAL062_00390	0.44762	5.43811e-05	0.00013023
BAL062_00391	0.402023	0.000332293	0.00128776		BAL062_00391	0.371275	0.00103526	0.00356454		BAL062_00391	0.387717	0.000361487	0.00102452		BAL062_00391	0.402023	0.000332293	0.00128776		BAL062_00391	0.00530501	0.962721	0.970544
BAL062_00392	0.138398	0.344896	0.4638		BAL062_00392	0.195865	0.184092	0.283857		BAL062_00392	0.207818	0.1488	0.213063		BAL062_00392	0.138398	0.344896	0.4638		BAL062_00392	-0.350579	0.0182245	0.0285156
BAL062_00393	0.219945	0.181514	0.27913		BAL062_00393	0.6518	7.5e-05	0.000357251		BAL062_00393	0.547444	0.000858779	0.00226457		BAL062_00393	0.219945	0.181514	0.27913		BAL062_00393	1.08333	4.44887e-11	2.23958e-10
BAL062_00394	0.0371696	0.691566	0.772064		BAL062_00394	0.0471252	0.617114	0.719218		BAL062_00394	-0.345627	0.000196162	0.000590328		BAL062_00394	0.0371696	0.691566	0.772064		BAL062_00394	-0.0489479	0.602389	0.655757
BAL062_00395	-0.238421	0.0369752	0.0760463		BAL062_00395	-0.109058	0.34224	0.461909		BAL062_00395	-0.0448681	0.689832	0.752224		BAL062_00395	-0.238421	0.0369752	0.0760463		BAL062_00395	-0.330494	0.00396025	0.00696122
BAL062_00396	-0.436648	0.000306963	0.00119977		BAL062_00396	-0.472884	0.000115921	0.000529493		BAL062_00396	-0.391568	0.000962043	0.00250001		BAL062_00396	-0.436648	0.000306963	0.00119977		BAL062_00396	0.207154	0.0822185	0.113014
BAL062_00397	-0.0453908	0.641466	0.730553		BAL062_00397	-0.182889	0.062156	0.117068		BAL062_00397	-0.675409	3.68498e-12	3.35045e-11		BAL062_00397	-0.0453908	0.641466	0.730553		BAL062_00397	0.377175	0.000104125	0.000237102
BAL062_00398	-0.352323	0.015761	0.0372111		BAL062_00398	-0.441931	0.0026986	0.00829642		BAL062_00398	-0.422341	0.00349692	0.00788807		BAL062_00398	-0.352323	0.015761	0.0372111		BAL062_00398	-0.0333141	0.818733	0.849203
BAL062_00399	-0.033121	0.783121	0.845323		BAL062_00399	-0.131885	0.281301	0.396439		BAL062_00399	-0.206115	0.0814646	0.126642		BAL062_00399	-0.033121	0.783121	0.845323		BAL062_00399	0.835063	1.41827e-12	8.40472e-12
BAL062_00400	0.130384	0.307432	0.421856		BAL062_00400	0.337237	0.00844802	0.0219683		BAL062_00400	0.230565	0.0669492	0.1076		BAL062_00400	0.130384	0.307432	0.421856		BAL062_00400	0.389776	0.00222725	0.00406356
BAL062_00401	0.510262	0.000557774	0.00201806		BAL062_00401	0.848312	9.7e-09	1.01e-07		BAL062_00401	0.614433	2.4457e-05	8.84868e-05		BAL062_00401	0.510262	0.000557774	0.00201806		BAL062_00401	0.496137	0.00080519	0.00159298
BAL062_00402	0.28621	0.0868825	0.154197		BAL062_00402	0.126509	0.462017	0.579178		BAL062_00402	-0.13327	0.418997	0.504212		BAL062_00402	0.28621	0.0868825	0.154197		BAL062_00402	-0.513416	0.0036967	0.00652478
BAL062_00403	0.448945	0.0468959	0.0923511		BAL062_00403	0.170765	0.449777	0.567907		BAL062_00403	0.526661	0.0197224	0.0366969		BAL062_00403	0.448945	0.0468959	0.0923511		BAL062_00403	0.960944	2.10141e-05	5.32764e-05
BAL062_00404	0.986275	4.41e-05	0.000211162		BAL062_00404	0.618138	0.0104718	0.0263627		BAL062_00404	0.996367	3.67823e-05	0.000128371		BAL062_00404	0.986275	4.41e-05	0.000211162		BAL062_00404	1.60021	3.41549e-11	1.75146e-10
BAL062_00405	0.879366	0.000750423	0.00259311		BAL062_00405	0.660544	0.0113551	0.0281754		BAL062_00405	1.05815	4.98748e-05	0.000170203		BAL062_00405	0.879366	0.000750423	0.00259311		BAL062_00405	1.63496	3.68373e-10	1.66874e-09
BAL062_00406	1.0498	4.52e-05	0.000215784		BAL062_00406	0.893835	0.000515154	0.00195972		BAL062_00406	1.07896	2.75267e-05	9.86651e-05		BAL062_00406	1.0498	4.52e-05	0.000215784		BAL062_00406	1.70425	3.53517e-11	1.80562e-10
BAL062_00407	0.614013	0.0290429	0.0623321		BAL062_00407	0.610976	0.0298525	0.0631533		BAL062_00407	0.776833	0.00574576	0.0123247		BAL062_00407	0.614013	0.0290429	0.0623321		BAL062_00407	1.27194	6.12389e-06	1.64933e-05
BAL062_00408	0.741178	0.00402717	0.0114054		BAL062_00408	0.659489	0.010503	0.0264188		BAL062_00408	0.717306	0.00537096	0.0115789		BAL062_00408	0.741178	0.00402717	0.0114054		BAL062_00408	1.32475	2.73502e-07	8.75116e-07
BAL062_00409	0.779689	0.00159069	0.00503522		BAL062_00409	0.734377	0.00294067	0.00894637		BAL062_00409	0.819231	0.000905815	0.00236991		BAL062_00409	0.779689	0.00159069	0.00503522		BAL062_00409	1.32716	7.65408e-08	2.619e-07
BAL062_00410	0.696483	0.00483526	0.0133787		BAL062_00410	0.710575	0.00404382	0.0116761		BAL062_00410	0.702302	0.00448906	0.00983756		BAL062_00410	0.696483	0.00483526	0.0133787		BAL062_00410	1.20815	1.01836e-06	3.04558e-06
BAL062_00411	0.641872	0.00606973	0.0163475		BAL062_00411	0.677203	0.00379296	0.0110429		BAL062_00411	0.587442	0.0120194	0.0238527		BAL062_00411	0.641872	0.00606973	0.0163475		BAL062_00411	1.03361	9.92496e-06	2.61448e-05
BAL062_00412	0.558675	0.00612493	0.0164846		BAL062_00412	0.591872	0.00368927	0.0107983		BAL062_00412	0.494586	0.0152207	0.0293576		BAL062_00412	0.558675	0.00612493	0.0164846		BAL062_00412	0.945622	3.48662e-06	9.78084e-06
BAL062_00413	0.606252	0.00335181	0.00969982		BAL062_00413	0.572726	0.00558847	0.0155074		BAL062_00413	0.494157	0.0167815	0.0318882		BAL062_00413	0.606252	0.00335181	0.00969982		BAL062_00413	0.960083	3.38755e-06	9.52377e-06
BAL062_00414	0.664671	0.000119266	0.000517717		BAL062_00414	0.530386	0.00214306	0.00676145		BAL062_00414	0.746268	1.54878e-05	5.83409e-05		BAL062_00414	0.664671	0.000119266	0.000517717		BAL062_00414	1.32075	2.06082e-14	1.52715e-13
BAL062_00415	0.813835	9.8e-05	0.000435818		BAL062_00415	0.674037	0.00125553	0.00420625		BAL062_00415	0.823379	8.0805e-05	0.000262702		BAL062_00415	0.813835	9.8e-05	0.000435818		BAL062_00415	1.44528	4.56742e-12	2.56069e-11
BAL062_00416	0.494639	0.0425968	0.0853232		BAL062_00416	0.449755	0.0652491	0.121819		BAL062_00416	0.730172	0.00275791	0.00637819		BAL062_00416	0.494639	0.0425968	0.0853232		BAL062_00416	1.17871	1.35099e-06	3.98153e-06
BAL062_00417	0.592707	0.0165987	0.0389735		BAL062_00417	0.574987	0.0201428	0.0458668		BAL062_00417	0.711794	0.00400983	0.00890406		BAL062_00417	0.592707	0.0165987	0.0389735		BAL062_00417	1.2738	2.6239e-07	8.40959e-07
BAL062_00418	0.869627	0.00063308	0.00224615		BAL062_00418	0.742631	0.00352517	0.0103653		BAL062_00418	0.987125	0.000104747	0.000333491		BAL062_00418	0.869627	0.00063308	0.00224615		BAL062_00418	1.52144	2.2509e-09	9.30858e-09
BAL062_00419	0.669434	0.00336301	0.00972492		BAL062_00419	0.617207	0.00686083	0.0184911		BAL062_00419	0.754137	0.00095357	0.00247967		BAL062_00419	0.669434	0.00336301	0.00972492		BAL062_00419	1.2597	3.42187e-08	1.22423e-07
BAL062_00420	0.540964	0.0423145	0.08503		BAL062_00420	0.531364	0.0461263	0.0911623		BAL062_00420	0.778466	0.00347409	0.00784117		BAL062_00420	0.540964	0.0423145	0.08503		BAL062_00420	1.21854	4.78678e-06	1.315e-05
BAL062_00421	0.540459	0.0411694	0.0831604		BAL062_00421	0.561392	0.0339383	0.0704788		BAL062_00421	0.67694	0.010535	0.021158		BAL062_00421	0.540459	0.0411694	0.0831604		BAL062_00421	1.17241	9.44461e-06	2.49307e-05
BAL062_00422	0.846093	0.000252532	0.00101382		BAL062_00422	0.638209	0.0057818	0.0159633		BAL062_00422	0.844539	0.000257886	0.00075886		BAL062_00422	0.846093	0.000252532	0.00101382		BAL062_00422	1.54714	2.18648e-11	1.15037e-10
BAL062_00423	0.601592	0.0224404	0.0503534		BAL062_00423	0.640078	0.0151503	0.0358131		BAL062_00423	0.75685	0.00407468	0.00904284		BAL062_00423	0.601592	0.0224404	0.0503534		BAL062_00423	1.24947	2.12084e-06	6.10077e-06
BAL062_00424	0.874788	0.00069526	0.00243088		BAL062_00424	0.710866	0.00585384	0.0161043		BAL062_00424	0.965984	0.00018027	0.00054851		BAL062_00424	0.874788	0.00069526	0.00243088		BAL062_00424	1.4839	8.76745e-09	3.39915e-08
BAL062_00425	0.98186	6.05e-06	3.48e-05		BAL062_00425	0.811205	0.000186082	0.000806843		BAL062_00425	1.00183	3.86339e-06	1.60807e-05		BAL062_00425	0.98186	6.05e-06	3.48e-05		BAL062_00425	1.54983	9.12644e-13	5.56264e-12
BAL062_00426	0.575343	0.00901711	0.0229972		BAL062_00426	0.561497	0.0108226	0.0271236		BAL062_00426	0.960302	1.30411e-05	4.96103e-05		BAL062_00426	0.575343	0.00901711	0.0229972		BAL062_00426	1.31066	2.69081e-09	1.10565e-08
BAL062_00427	0.810484	0.000298194	0.00117265		BAL062_00427	0.7275	0.00116903	0.00395086		BAL062_00427	1.13152	4.41174e-07	2.1316e-06		BAL062_00427	0.810484	0.000298194	0.00117265		BAL062_00427	1.54395	5.56203e-12	3.09127e-11
BAL062_00428	0.911294	0.000103684	0.000457303		BAL062_00428	0.782969	0.000852863	0.00300652		BAL062_00428	1.23122	1.56234e-07	8.07631e-07		BAL062_00428	0.911294	0.000103684	0.000457303		BAL062_00428	1.64964	2.10794e-12	1.21729e-11
BAL062_00429	0.686084	0.00305202	0.0089672		BAL062_00429	0.624834	0.00697759	0.0187532		BAL062_00429	0.971383	2.73403e-05	9.80886e-05		BAL062_00429	0.686084	0.00305202	0.0089672		BAL062_00429	1.32139	1.15819e-08	4.41802e-08
BAL062_00430	0.694263	0.00547133	0.0149482		BAL062_00430	0.661323	0.00814717	0.0213044		BAL062_00430	1.07505	1.6922e-05	6.3248e-05		BAL062_00430	0.694263	0.00547133	0.0149482		BAL062_00430	1.3487	6.78466e-08	2.3298e-07
BAL062_00431	-0.355048	0.00262921	0.00790613		BAL062_00431	0.121539	0.302146	0.420577		BAL062_00431	0.667857	6.37474e-09	3.92276e-08		BAL062_00431	-0.355048	0.00262921	0.00790613		BAL062_00431	-0.826115	4.83481e-12	2.69488e-11
BAL062_00432	-0.308485	0.0423903	0.085046		BAL062_00432	0.0401479	0.791715	0.860194		BAL062_00432	-0.19198	0.193735	0.266871		BAL062_00432	-0.308485	0.0423903	0.085046		BAL062_00432	-0.450685	0.00327577	0.00581923
BAL062_00433	0.0801184	0.605572	0.704486		BAL062_00433	-0.271643	0.084232	0.14991		BAL062_00433	-0.509568	0.00114242	0.00292137		BAL062_00433	0.0801184	0.605572	0.704486		BAL062_00433	0.562089	0.000270177	0.000579856
BAL062_00434	1.04562	2.7e-05	0.000134883		BAL062_00434	0.194422	0.458199	0.575536		BAL062_00434	-0.724759	0.00498798	0.0108444		BAL062_00434	1.04562	2.7e-05	0.000134883		BAL062_00434	0.462873	0.0697374	0.0971776
BAL062_00435	-1.47679	1.2e-11	1.74e-10		BAL062_00435	-1.78166	1e-15	2.57e-14		BAL062_00435	-1.26031	5.05039e-09	3.13287e-08		BAL062_00435	-1.47679	1.2e-11	1.74e-10		BAL062_00435	-1.34529	6.3052e-10	2.80669e-09
BAL062_00436	-0.706462	5.35e-07	3.73e-06		BAL062_00436	-0.277599	0.0485149	0.0951495		BAL062_00436	0.28468	0.0376114	0.0644336		BAL062_00436	-0.706462	5.35e-07	3.73e-06		BAL062_00436	-1.26851	9.6035e-19	1.09275e-17
BAL062_00437	-0.609802	0.000852998	0.00290321		BAL062_00437	-0.159471	0.381439	0.501543		BAL062_00437	0.00698257	0.968172	0.977834		BAL062_00437	-0.609802	0.000852998	0.00290321		BAL062_00437	-0.983479	1.36697e-07	4.53223e-07
BAL062_00438	-1.06502	2.42e-07	1.84e-06		BAL062_00438	-0.818532	7.37e-05	0.000351896		BAL062_00438	-0.315797	0.121154	0.177914		BAL062_00438	-1.06502	2.42e-07	1.84e-06		BAL062_00438	-0.094731	0.643888	0.693086
BAL062_00439	-0.266719	0.0541628	0.104573		BAL062_00439	0.135681	0.326752	0.446387		BAL062_00439	-0.324722	0.0164176	0.031305		BAL062_00439	-0.266719	0.0541628	0.104573		BAL062_00439	0.510863	0.000180298	0.000397834
BAL062_00440	0.0408309	0.814913	0.868909		BAL062_00440	0.614194	0.000409041	0.00159592		BAL062_00440	0.0333365	0.845594	0.885422		BAL062_00440	0.0408309	0.814913	0.868909		BAL062_00440	0.53255	0.0021163	0.0038777
BAL062_00441	0.23372	0.0122463	0.0299232		BAL062_00441	0.99298	1.05e-26	5.78e-25		BAL062_00441	0.440287	1.70641e-06	7.51761e-06		BAL062_00441	0.23372	0.0122463	0.0299232		BAL062_00441	-0.701997	1.77801e-13	1.17697e-12
BAL062_00442	-0.0137678	0.876776	0.913843		BAL062_00442	0.10201	0.251314	0.364187		BAL062_00442	-0.401249	5.83138e-06	2.35336e-05		BAL062_00442	-0.0137678	0.876776	0.913843		BAL062_00442	0.357069	5.64867e-05	0.000135104
BAL062_00446	-0.881582	4.7e-07	3.32e-06		BAL062_00446	-0.609759	0.000501547	0.00191744		BAL062_00446	-1.0423	2.04502e-09	1.33534e-08		BAL062_00446	-0.881582	4.7e-07	3.32e-06		BAL062_00446	-1.28646	3.08995e-13	1.99395e-12
BAL062_00447	-1.26795	1.08e-16	2.76e-15		BAL062_00447	-0.822649	7.15e-08	6.43e-07		BAL062_00447	-1.28069	2.33434e-17	3.34995e-16		BAL062_00447	-1.26795	1.08e-16	2.76e-15		BAL062_00447	-1.00971	3.59864e-11	1.83559e-10
BAL062_00449	0.421266	0.0994788	0.172055		BAL062_00449	0.839535	0.00102389	0.00352856		BAL062_00449	-0.49687	0.052677	0.0872505		BAL062_00449	0.421266	0.0994788	0.172055		BAL062_00449	-0.427144	0.0970683	0.130853
BAL062_00450	-0.0635389	0.678313	0.762582		BAL062_00450	0.0256075	0.867861	0.913212		BAL062_00450	-0.354698	0.0200939	0.0372439		BAL062_00450	-0.0635389	0.678313	0.762582		BAL062_00450	0.52918	0.000505798	0.00103584
BAL062_00451	0.368746	0.0116722	0.0286661		BAL062_00451	0.274129	0.0620594	0.116943		BAL062_00451	-0.207929	0.1529	0.218121		BAL062_00451	0.368746	0.0116722	0.0286661		BAL062_00451	1.16154	1.42172e-15	1.2124e-14
BAL062_00452	-0.107578	0.43111	0.548328		BAL062_00452	-0.0514946	0.7089	0.792797		BAL062_00452	-0.370845	0.0062015	0.0132358		BAL062_00452	-0.107578	0.43111	0.548328		BAL062_00452	-0.620884	8.57124e-06	2.27502e-05
BAL062_00453	-0.252218	0.238015	0.344138		BAL062_00453	0.189329	0.374941	0.49469		BAL062_00453	-0.358818	0.0918248	0.140309		BAL062_00453	-0.252218	0.238015	0.344138		BAL062_00453	-0.897446	3.88619e-05	9.53206e-05
BAL062_00454	-0.80215	8.94e-08	7.29e-07		BAL062_00454	-0.604823	5.72e-05	0.000280835		BAL062_00454	-0.728514	1.06646e-06	4.83679e-06		BAL062_00454	-0.80215	8.94e-08	7.29e-07		BAL062_00454	-0.0462416	0.756519	0.794097
BAL062_00455	-0.393151	0.00654295	0.017463		BAL062_00455	-0.347639	0.0168643	0.039357		BAL062_00455	-0.526404	0.000253336	0.000747186		BAL062_00455	-0.393151	0.00654295	0.017463		BAL062_00455	-0.354788	0.0142183	0.022662
BAL062_00456	0.454723	3.92e-05	0.000189383		BAL062_00456	0.568159	2.9e-07	2.32e-06		BAL062_00456	1.58507	1.94275e-47	9.33976e-46		BAL062_00456	0.454723	3.92e-05	0.000189383		BAL062_00456	1.37526	9.43664e-36	4.22015e-34
BAL062_00457	0.761174	1.57e-08	1.43e-07		BAL062_00457	1.11595	1.15e-16	3.22e-15		BAL062_00457	2.65899	1.17952e-87	1.26012e-85		BAL062_00457	0.761174	1.57e-08	1.43e-07		BAL062_00457	-0.271015	0.0449526	0.064971
BAL062_00458	-0.214974	0.121542	0.202056		BAL062_00458	-0.467447	0.00081767	0.00289228		BAL062_00458	-0.793953	1.00212e-08	6.02214e-08		BAL062_00458	-0.214974	0.121542	0.202056		BAL062_00458	-0.30669	0.0274102	0.0414386
BAL062_00459	-0.551986	0.00099735	0.00332681		BAL062_00459	-0.164905	0.325274	0.445356		BAL062_00459	-0.617506	0.000182253	0.000552796		BAL062_00459	-0.551986	0.00099735	0.00332681		BAL062_00459	-0.0470922	0.777474	0.812755
BAL062_00460	-1.14502	2.95e-21	1.06e-19		BAL062_00460	-0.405231	0.000776956	0.00277711		BAL062_00460	-0.880265	2.4241e-13	2.49948e-12		BAL062_00460	-1.14502	2.95e-21	1.06e-19		BAL062_00460	-0.200793	0.0947649	0.128153
BAL062_00461	-0.4416	0.000112183	0.000491968		BAL062_00461	-0.104982	0.358528	0.478286		BAL062_00461	-0.560721	8.94662e-07	4.1208e-06		BAL062_00461	-0.4416	0.000112183	0.000491968		BAL062_00461	-0.06376	0.576747	0.631956
BAL062_00462	0.136254	0.351736	0.471351		BAL062_00462	-0.191928	0.190222	0.291356		BAL062_00462	-0.160058	0.273349	0.355049		BAL062_00462	0.136254	0.351736	0.471351		BAL062_00462	0.638631	1.25869e-05	3.26208e-05
BAL062_00463	-0.106607	0.4595	0.57322		BAL062_00463	-0.166457	0.248711	0.360959		BAL062_00463	0.779103	5.80796e-08	3.17293e-07		BAL062_00463	-0.106607	0.4595	0.57322		BAL062_00463	-0.131374	0.362165	0.422984
BAL062_00464	0.101341	0.353382	0.473227		BAL062_00464	0.00703781	0.948953	0.966801		BAL062_00464	0.402067	0.000181754	0.000551716		BAL062_00464	0.101341	0.353382	0.473227		BAL062_00464	0.223444	0.0406503	0.0594002
BAL062_00465	0.447741	0.00837634	0.0215488		BAL062_00465	0.189305	0.265183	0.37858		BAL062_00465	0.357243	0.035335	0.0609684		BAL062_00465	0.447741	0.00837634	0.0215488		BAL062_00465	1.04599	7.23762e-10	3.17761e-09
BAL062_00466	-0.739061	1.97e-05	0.000101269		BAL062_00466	-0.716783	3.8e-05	0.000195011		BAL062_00466	0.581973	0.000643204	0.00173719		BAL062_00466	-0.739061	1.97e-05	0.000101269		BAL062_00466	-0.998891	9.45968e-09	3.6528e-08
BAL062_00467	0.820108	8.54e-06	4.78e-05		BAL062_00467	0.326003	0.078269	0.141658		BAL062_00467	-0.673147	0.000283989	0.000826814		BAL062_00467	0.820108	8.54e-06	4.78e-05		BAL062_00467	-0.940697	4.94503e-07	1.53499e-06
BAL062_00468	0.402423	0.0230162	0.051316		BAL062_00468	0.353998	0.0472199	0.0929415		BAL062_00468	-0.233943	0.18378	0.255169		BAL062_00468	0.402423	0.0230162	0.051316		BAL062_00468	0.457724	0.00976275	0.0160734
BAL062_00469	0.222587	0.0723338	0.133044		BAL062_00469	0.188973	0.127666	0.210369		BAL062_00469	0.00294359	0.981003	0.987748		BAL062_00469	0.222587	0.0723338	0.133044		BAL062_00469	0.516794	2.98235e-05	7.42404e-05
BAL062_00470	0.0541866	0.67717	0.761741		BAL062_00470	0.210376	0.106506	0.181731		BAL062_00470	0.00908905	0.944086	0.960989		BAL062_00470	0.0541866	0.67717	0.761741		BAL062_00470	0.53942	3.27549e-05	8.1013e-05
BAL062_00471	0.406702	0.0105727	0.0263015		BAL062_00471	0.447161	0.00502572	0.014119		BAL062_00471	-0.166634	0.293496	0.375012		BAL062_00471	0.406702	0.0105727	0.0263015		BAL062_00471	-0.176519	0.269335	0.324455
BAL062_00474	-0.979975	0.000250018	0.00100583		BAL062_00474	-0.469579	0.0788784	0.142559		BAL062_00474	-0.689043	0.00955819	0.0194091		BAL062_00474	-0.979975	0.000250018	0.00100583		BAL062_00474	-0.770325	0.00395074	0.00694767
BAL062_00475	-0.500961	0.0433335	0.0864423		BAL062_00475	0.407751	0.0983576	0.170475		BAL062_00475	-0.152434	0.533865	0.611761		BAL062_00475	-0.500961	0.0433335	0.0864423		BAL062_00475	-0.222834	0.367847	0.428969
BAL062_00476	-0.39642	0.0427849	0.0855253		BAL062_00476	0.511445	0.00848843	0.0220277		BAL062_00476	0.213256	0.266149	0.347222		BAL062_00476	-0.39642	0.0427849	0.0855253		BAL062_00476	-0.165811	0.395822	0.457432
BAL062_00477	-0.633396	5.74e-05	0.000265303		BAL062_00477	0.235409	0.124931	0.206795		BAL062_00477	0.12498	0.393072	0.477949		BAL062_00477	-0.633396	5.74e-05	0.000265303		BAL062_00477	0.0150636	0.921645	0.937242
BAL062_00478	-0.387172	0.0343903	0.0715332		BAL062_00478	0.543725	0.00242866	0.00755712		BAL062_00478	1.04451	1.12732e-09	7.54028e-09		BAL062_00478	-0.387172	0.0343903	0.0715332		BAL062_00478	-0.709621	0.000143499	0.000320684
BAL062_00479	0.255785	0.272877	0.383319		BAL062_00479	0.783171	0.000714459	0.00259411		BAL062_00479	1.35265	6.21651e-10	4.2924e-09		BAL062_00479	0.255785	0.272877	0.383319		BAL062_00479	-0.387137	0.111785	0.148455
BAL062_00480	0.107203	0.621157	0.715513		BAL062_00480	0.592795	0.00581965	0.0160217		BAL062_00480	1.04079	1.07139e-07	5.67425e-07		BAL062_00480	0.107203	0.621157	0.715513		BAL062_00480	-0.168309	0.449908	0.510822
BAL062_00481	-0.0735425	0.761146	0.829048		BAL062_00481	0.305984	0.205161	0.309795		BAL062_00481	0.596867	0.00695945	0.0146583		BAL062_00481	-0.0735425	0.761146	0.829048		BAL062_00481	0.0392563	0.870943	0.895149
BAL062_00482	-0.242433	0.426425	0.543957		BAL062_00482	0.20501	0.499833	0.614761		BAL062_00482	0.79794	0.0055386	0.0119269		BAL062_00482	-0.242433	0.426425	0.543957		BAL062_00482	0.144619	0.631845	0.682414
BAL062_00483	-0.19824	0.240618	0.346598		BAL062_00483	0.205197	0.223873	0.331287		BAL062_00483	0.524189	0.00123347	0.00312306		BAL062_00483	-0.19824	0.240618	0.346598		BAL062_00483	0.289045	0.0837269	0.114882
BAL062_00484	-0.811763	7.83e-09	7.58e-08		BAL062_00484	-0.52615	0.000184839	0.000804478		BAL062_00484	-0.960644	7.28954e-12	6.37172e-11		BAL062_00484	-0.811763	7.83e-09	7.58e-08		BAL062_00484	-0.142512	0.309201	0.366807
BAL062_00485	-0.428858	9.17e-06	5.08e-05		BAL062_00485	-0.428285	1.08e-05	6.11e-05		BAL062_00485	-0.963906	1.30074e-23	2.71884e-22		BAL062_00485	-0.428858	9.17e-06	5.08e-05		BAL062_00485	-0.176407	0.0673813	0.0941915
BAL062_00486	0.224801	0.0427423	0.0854847		BAL062_00486	0.128081	0.255555	0.36839		BAL062_00486	-0.106594	0.3274	0.411497		BAL062_00486	0.224801	0.0427423	0.0854847		BAL062_00486	0.618733	1.8831e-08	6.97053e-08
BAL062_00487	-0.55173	0.0492249	0.0960719		BAL062_00487	-0.622991	0.0263836	0.0569424		BAL062_00487	-0.34614	0.217244	0.292549		BAL062_00487	-0.55173	0.0492249	0.0960719		BAL062_00487	0.18706	0.504889	0.56415
BAL062_00488	-0.166212	0.299798	0.413715		BAL062_00488	-0.460189	0.00410025	0.0118301		BAL062_00488	-0.273569	0.0878722	0.134805		BAL062_00488	-0.166212	0.299798	0.413715		BAL062_00488	0.515131	0.0013101	0.00250058
BAL062_00489	-0.30062	0.0128377	0.0311113		BAL062_00489	-0.0250238	0.836066	0.891767		BAL062_00489	-0.0779385	0.515597	0.594064		BAL062_00489	-0.30062	0.0128377	0.0311113		BAL062_00489	-0.135431	0.261939	0.316003
BAL062_00490	-0.235104	0.023146	0.05154		BAL062_00490	-0.0122774	0.905731	0.938427		BAL062_00490	-0.294317	0.0041231	0.00912921		BAL062_00490	-0.235104	0.023146	0.05154		BAL062_00490	0.237577	0.0213144	0.0329615
BAL062_00491	0.0240565	0.843992	0.888826		BAL062_00491	0.134989	0.270789	0.384549		BAL062_00491	-0.149526	0.217131	0.2925		BAL062_00491	0.0240565	0.843992	0.888826		BAL062_00491	0.373615	0.00218774	0.00400098
BAL062_00492	-0.284687	0.0203269	0.0461494		BAL062_00492	-0.401117	0.00123775	0.0041503		BAL062_00492	-1.00971	1.7195e-16	2.28041e-15		BAL062_00492	-0.284687	0.0203269	0.0461494		BAL062_00492	-0.250274	0.0416168	0.060651
BAL062_00493	-0.497629	4.83e-06	2.83e-05		BAL062_00493	0.0121364	0.910794	0.94139		BAL062_00493	-0.555772	2.43071e-07	1.23007e-06		BAL062_00493	-0.497629	4.83e-06	2.83e-05		BAL062_00493	-0.435642	6.36046e-05	0.000150723
BAL062_00494	-0.345043	0.0226717	0.0507541		BAL062_00494	0.10676	0.479894	0.596725		BAL062_00494	-0.321237	0.0327951	0.0569178		BAL062_00494	-0.345043	0.0226717	0.0507541		BAL062_00494	-0.221292	0.143555	0.185647
BAL062_00495	0.0613167	0.524643	0.63273		BAL062_00495	-0.0234622	0.809223	0.871053		BAL062_00495	-0.232403	0.0152901	0.0294507		BAL062_00495	0.0613167	0.524643	0.63273		BAL062_00495	0.177025	0.066128	0.0925504
BAL062_00496	0.217178	0.0652208	0.122443		BAL062_00496	0.154613	0.191963	0.293322		BAL062_00496	-0.253842	0.0302126	0.0532284		BAL062_00496	0.217178	0.0652208	0.122443		BAL062_00496	0.630238	7.90219e-08	2.7015e-07
BAL062_00497	0.117922	0.371612	0.491986		BAL062_00497	0.221542	0.0940718	0.164904		BAL062_00497	-0.077828	0.552663	0.628673		BAL062_00497	0.117922	0.371612	0.491986		BAL062_00497	0.541425	3.90341e-05	9.56211e-05
BAL062_00498	-0.149703	0.271153	0.381579		BAL062_00498	-0.219306	0.108236	0.184242		BAL062_00498	-0.680725	5.43272e-07	2.59879e-06		BAL062_00498	-0.149703	0.271153	0.381579		BAL062_00498	-0.365936	0.0072896	0.0122427
BAL062_00499	0.0200065	0.855432	0.897678		BAL062_00499	-0.28917	0.00928363	0.023835		BAL062_00499	-0.69796	1.57643e-10	1.1682e-09		BAL062_00499	0.0200065	0.855432	0.897678		BAL062_00499	1.0292	2.89231e-21	4.29491e-20
BAL062_00500	-0.13338	0.23312	0.3391		BAL062_00500	-0.300232	0.00767518	0.02026		BAL062_00500	-0.784975	1.87734e-12	1.74402e-11		BAL062_00500	-0.13338	0.23312	0.3391		BAL062_00500	0.400082	0.000329375	0.000696414
BAL062_00501	-0.176699	0.272888	0.383319		BAL062_00501	-0.309827	0.0556715	0.106896		BAL062_00501	-0.732526	5.27464e-06	2.15125e-05		BAL062_00501	-0.176699	0.272888	0.383319		BAL062_00501	0.0814377	0.612881	0.666047
BAL062_00504	-0.562059	2.5e-09	2.62e-08		BAL062_00504	-0.174369	0.064131	0.12014		BAL062_00504	-0.19734	0.0303004	0.0533343		BAL062_00504	-0.562059	2.5e-09	2.62e-08		BAL062_00504	0.0019415	0.983349	0.986942
BAL062_00505	-1.37261	1.82e-15	4.21e-14		BAL062_00505	-0.959402	2.69e-08	2.6e-07		BAL062_00505	-1.22098	1.25601e-12	1.18398e-11		BAL062_00505	-1.37261	1.82e-15	4.21e-14		BAL062_00505	-1.14667	2.95299e-11	1.53475e-10
BAL062_00506	-0.247364	0.0842319	0.150537		BAL062_00506	-0.63042	1.46e-05	8.07e-05		BAL062_00506	-0.264963	0.063094	0.102215		BAL062_00506	-0.247364	0.0842319	0.150537		BAL062_00506	1.11094	3.86725e-15	3.13786e-14
BAL062_00507	-0.09462	0.490775	0.602273		BAL062_00507	0.00762449	0.95605	0.971714		BAL062_00507	-0.024508	0.854999	0.89381		BAL062_00507	-0.09462	0.490775	0.602273		BAL062_00507	-0.0810388	0.555905	0.612084
BAL062_00508	-0.00934764	0.946412	0.963191		BAL062_00508	0.173269	0.21386	0.319419		BAL062_00508	0.230304	0.0940334	0.143184		BAL062_00508	-0.00934764	0.946412	0.963191		BAL062_00508	0.851405	7.00486e-10	3.08246e-09
BAL062_00509	-0.353912	0.0047267	0.013154		BAL062_00509	0.0873283	0.484841	0.601321		BAL062_00509	0.148429	0.223316	0.29905		BAL062_00509	-0.353912	0.0047267	0.013154		BAL062_00509	0.769473	3.73702e-10	1.69089e-09
BAL062_00510	0.249871	0.153454	0.243475		BAL062_00510	-0.006144	0.972207	0.982425		BAL062_00510	0.844369	1.09962e-06	4.96961e-06		BAL062_00510	0.249871	0.153454	0.243475		BAL062_00510	1.88438	1.69494e-27	4.07422e-26
BAL062_00511	-0.160288	0.303801	0.418338		BAL062_00511	-0.428158	0.00640422	0.01737		BAL062_00511	0.385234	0.0127465	0.0250886		BAL062_00511	-0.160288	0.303801	0.418338		BAL062_00511	1.67086	2.64483e-27	6.27902e-26
BAL062_00512	0.076305	0.646578	0.735442		BAL062_00512	0.223185	0.180669	0.279619		BAL062_00512	0.78478	2.09012e-06	9.03214e-06		BAL062_00512	0.076305	0.646578	0.735442		BAL062_00512	0.305694	0.0659388	0.09234
BAL062_00513	0.743567	2.26e-13	4.07e-12		BAL062_00513	0.49438	1.31e-06	8.98e-06		BAL062_00513	0.556561	2.79026e-08	1.59219e-07		BAL062_00513	0.743567	2.26e-13	4.07e-12		BAL062_00513	1.51696	3.85721e-51	3.8038e-49
BAL062_00514	0.466533	0.000892842	0.00301217		BAL062_00514	0.424103	0.00266213	0.00821056		BAL062_00514	0.103503	0.455233	0.53938		BAL062_00514	0.466533	0.000892842	0.00301217		BAL062_00514	1.41452	3.39737e-24	6.43659e-23
BAL062_00515	0.0089897	0.949088	0.965404		BAL062_00515	0.115353	0.414443	0.533807		BAL062_00515	-0.175904	0.205106	0.278938		BAL062_00515	0.0089897	0.949088	0.965404		BAL062_00515	1.06777	1.84567e-14	1.37834e-13
BAL062_00516	0.185353	0.200949	0.302604		BAL062_00516	0.199178	0.171588	0.268372		BAL062_00516	0.352491	0.0136226	0.0265548		BAL062_00516	0.185353	0.200949	0.302604		BAL062_00516	1.15876	7.27657e-16	6.41874e-15
BAL062_00517	0.0571713	0.664001	0.75044		BAL062_00517	0.243329	0.0654402	0.12211		BAL062_00517	-0.178422	0.174221	0.243656		BAL062_00517	0.0571713	0.664001	0.75044		BAL062_00517	-0.147295	0.26605	0.32066
BAL062_00518	0.279739	0.0348858	0.0722904		BAL062_00518	1.01456	1.25e-14	2.94e-13		BAL062_00518	0.169229	0.194615	0.267892		BAL062_00518	0.279739	0.0348858	0.0722904		BAL062_00518	0.494214	0.000185665	0.00040874
BAL062_00519	-0.437055	0.00392272	0.0111342		BAL062_00519	-0.049119	0.745488	0.823183		BAL062_00519	-0.760067	2.8672e-07	1.41921e-06		BAL062_00519	-0.437055	0.00392272	0.0111342		BAL062_00519	-0.35072	0.0206527	0.0320284
BAL062_00520	-0.117934	0.212786	0.315366		BAL062_00520	0.117434	0.215795	0.321374		BAL062_00520	-0.0721477	0.438476	0.523821		BAL062_00520	-0.117934	0.212786	0.315366		BAL062_00520	0.0358603	0.70448	0.747429
BAL062_00521	0.114246	0.543543	0.649214		BAL062_00521	0.11055	0.556962	0.666483		BAL062_00521	0.361437	0.0541588	0.0893219		BAL062_00521	0.114246	0.543543	0.649214		BAL062_00521	0.894918	1.90582e-06	5.51526e-06
BAL062_00522	0.271468	0.185701	0.284543		BAL062_00522	0.371389	0.0702807	0.129402		BAL062_00522	0.553469	0.00691615	0.0145911		BAL062_00522	0.271468	0.185701	0.284543		BAL062_00522	1.17525	9.91763e-09	3.82196e-08
BAL062_00523	0.285521	0.109561	0.187026		BAL062_00523	0.294014	0.0999291	0.172499		BAL062_00523	0.703643	7.46514e-05	0.000246024		BAL062_00523	0.285521	0.109561	0.187026		BAL062_00523	1.25896	1.50908e-12	8.91539e-12
BAL062_00524	-0.203756	0.23672	0.34268		BAL062_00524	-0.00856948	0.960338	0.974391		BAL062_00524	0.62276	0.000277796	0.000811858		BAL062_00524	-0.203756	0.23672	0.34268		BAL062_00524	0.609974	0.000385685	0.00080398
BAL062_00525	-1.62041	1.33e-28	6.93e-27		BAL062_00525	-1.12034	1.45e-14	3.39e-13		BAL062_00525	-2.06303	1.09087e-45	4.99465e-44		BAL062_00525	-1.62041	1.33e-28	6.93e-27		BAL062_00525	-0.929519	1.27427e-10	5.97662e-10
BAL062_00526	-0.699091	7.69e-05	0.000348656		BAL062_00526	-0.518182	0.00342807	0.0101185		BAL062_00526	-1.28413	3.63426e-13	3.69772e-12		BAL062_00526	-0.699091	7.69e-05	0.000348656		BAL062_00526	-0.239105	0.175227	0.222123
BAL062_00527	0.334097	0.00331422	0.00962		BAL062_00527	0.246344	0.031469	0.0660643		BAL062_00527	0.225828	0.0444409	0.0748335		BAL062_00527	0.334097	0.00331422	0.00962		BAL062_00527	1.53074	4.49821e-42	2.83609e-40
BAL062_00529	-0.131898	0.460426	0.573904		BAL062_00529	-0.134849	0.453375	0.571512		BAL062_00529	-0.320992	0.0684811	0.109604		BAL062_00529	-0.131898	0.460426	0.573904		BAL062_00529	0.446292	0.0119352	0.0192787
BAL062_00530	-0.375272	0.0519858	0.10082		BAL062_00530	-0.163372	0.401154	0.521406		BAL062_00530	-0.457759	0.0135258	0.0263929		BAL062_00530	-0.375272	0.0519858	0.10082		BAL062_00530	0.324697	0.0837122	0.114882
BAL062_00531	-0.187741	0.29615	0.4097		BAL062_00531	-0.247949	0.179873	0.278836		BAL062_00531	-0.279255	0.104683	0.156476		BAL062_00531	-0.187741	0.29615	0.4097		BAL062_00531	0.355092	0.0426274	0.0620064
BAL062_00532	-0.138812	0.378855	0.498999		BAL062_00532	0.155344	0.325916	0.445917		BAL062_00532	-0.0321824	0.834556	0.876388		BAL062_00532	-0.138812	0.378855	0.498999		BAL062_00532	-0.191358	0.227979	0.279684
BAL062_00533	-0.529881	0.0104288	0.0260112		BAL062_00533	-0.210593	0.309414	0.428522		BAL062_00533	-0.442426	0.0283902	0.0503752		BAL062_00533	-0.529881	0.0104288	0.0260112		BAL062_00533	-0.934076	1.09978e-05	2.88131e-05
BAL062_00534	0.123512	0.503953	0.614302		BAL062_00534	0.233221	0.214262	0.319772		BAL062_00534	-0.256045	0.149851	0.214408		BAL062_00534	0.123512	0.503953	0.614302		BAL062_00534	-0.49436	0.0114344	0.01854
BAL062_00535	-0.280391	0.113124	0.191873		BAL062_00535	0.198918	0.257275	0.370315		BAL062_00535	-0.612181	0.000330886	0.000943357		BAL062_00535	-0.280391	0.113124	0.191873		BAL062_00535	-0.70478	0.000122978	0.00027724
BAL062_00536	-0.121733	0.61749	0.713239		BAL062_00536	0.0787519	0.748542	0.825611		BAL062_00536	-0.34323	0.152303	0.21743		BAL062_00536	-0.121733	0.61749	0.713239		BAL062_00536	-0.853845	0.000897345	0.00175365
BAL062_00537	-0.143244	0.526419	0.634077		BAL062_00537	-0.0886304	0.697059	0.78297		BAL062_00537	-0.284932	0.206013	0.279874		BAL062_00537	-0.143244	0.526419	0.634077		BAL062_00537	-0.845254	0.000251061	0.000541753
BAL062_00538	-0.0178331	0.912862	0.938233		BAL062_00538	0.226774	0.165063	0.259857		BAL062_00538	-0.120306	0.454963	0.539225		BAL062_00538	-0.0178331	0.912862	0.938233		BAL062_00538	-0.827286	7.15548e-07	2.17377e-06
BAL062_00539	-1.42928	8.63e-05	0.00038749		BAL062_00539	-1.34207	0.000260108	0.00108383		BAL062_00539	-0.69118	0.0496575	0.0828559		BAL062_00539	-1.42928	8.63e-05	0.00038749		BAL062_00539	-0.8185	0.0224995	0.0346826
BAL062_00540	-0.616678	0.00020381	0.000835663		BAL062_00540	-0.570329	0.000658385	0.00242079		BAL062_00540	-0.731106	7.54464e-06	2.96391e-05		BAL062_00540	-0.616678	0.00020381	0.000835663		BAL062_00540	1.25519	8.69447e-15	6.71464e-14
BAL062_00541	-0.303654	0.0955309	0.166476		BAL062_00541	0.0730565	0.688156	0.77637		BAL062_00541	-0.0767778	0.662181	0.729101		BAL062_00541	-0.303654	0.0955309	0.166476		BAL062_00541	0.635194	0.000354351	0.000743904
BAL062_00542	0.0618833	0.791076	0.850805		BAL062_00542	0.110285	0.638936	0.735513		BAL062_00542	0.2243	0.327962	0.411895		BAL062_00542	0.0618833	0.791076	0.850805		BAL062_00542	-1.08402	7.21043e-06	1.92846e-05
BAL062_00543	-0.0566008	0.817888	0.871356		BAL062_00543	0.262288	0.286247	0.402378		BAL062_00543	0.48888	0.0436293	0.0736927		BAL062_00543	-0.0566008	0.817888	0.871356		BAL062_00543	-0.894959	0.000342419	0.000721217
BAL062_00545	-1.19343	1.32e-07	1.03e-06		BAL062_00545	-1.25248	3.43e-08	3.24e-07		BAL062_00545	-1.54972	7.662e-12	6.66698e-11		BAL062_00545	-1.19343	1.32e-07	1.03e-06		BAL062_00545	-0.712056	0.00160343	0.00300819
BAL062_00546	0.0369959	0.833544	0.881027		BAL062_00546	-0.233793	0.187157	0.287234		BAL062_00546	-0.72108	4.01167e-05	0.000138624		BAL062_00546	0.0369959	0.833544	0.881027		BAL062_00546	-1.45975	5.77555e-16	5.15377e-15
BAL062_00547	-0.0441573	0.826309	0.87565		BAL062_00547	0.168728	0.40397	0.523301		BAL062_00547	-0.422267	0.03264	0.0567255		BAL062_00547	-0.0441573	0.826309	0.87565		BAL062_00547	-1.12555	1.13833e-07	3.79706e-07
BAL062_00548	0.190677	0.403403	0.52186		BAL062_00548	0.488996	0.0323984	0.0678531		BAL062_00548	0.828708	0.000180767	0.00054959		BAL062_00548	0.190677	0.403403	0.52186		BAL062_00548	-0.944728	7.73394e-05	0.000179835
BAL062_00549	0.552932	0.016304	0.0383753		BAL062_00549	0.661823	0.00464425	0.0132506		BAL062_00549	2.97057	4.06455e-50	2.05688e-48		BAL062_00549	0.552932	0.016304	0.0383753		BAL062_00549	-0.340241	0.173111	0.219803
BAL062_00550	-0.186599	0.606201	0.705004		BAL062_00550	0.0171317	0.962482	0.975159		BAL062_00550	-0.041954	0.906097	0.933275		BAL062_00550	-0.186599	0.606201	0.705004		BAL062_00550	-1.04984	0.00579495	0.00994085
BAL062_00551	0.000808031	0.998024	0.998804		BAL062_00551	0.206733	0.52984	0.641816		BAL062_00551	0.136493	0.671508	0.73747		BAL062_00551	0.000808031	0.998024	0.998804		BAL062_00551	-1.32694	0.000299409	0.000636907
BAL062_00552	0.31705	0.164828	0.258747		BAL062_00552	0.685082	0.00267098	0.00823123		BAL062_00552	0.437166	0.0461256	0.0774669		BAL062_00552	0.31705	0.164828	0.258747		BAL062_00552	-0.0295773	0.898915	0.917766
BAL062_00553	-0.0133729	0.962426	0.976131		BAL062_00553	0.495837	0.0765279	0.139161		BAL062_00553	0.714234	0.00530041	0.0114589		BAL062_00553	-0.0133729	0.962426	0.976131		BAL062_00553	0.255598	0.36111	0.422008
BAL062_00554	0.407182	0.0102131	0.0256123		BAL062_00554	0.539761	0.000763917	0.00274495		BAL062_00554	0.579065	0.000140047	0.000433694		BAL062_00554	0.407182	0.0102131	0.0256123		BAL062_00554	-0.593416	0.000526404	0.00107403
BAL062_00555	-0.208404	0.397596	0.515908		BAL062_00555	0.141062	0.566119	0.675129		BAL062_00555	0.0012606	0.99543	0.997941		BAL062_00555	-0.208404	0.397596	0.515908		BAL062_00555	-0.0487047	0.842258	0.870786
BAL062_00556	0.186128	0.438707	0.555937		BAL062_00556	0.587387	0.0142294	0.0339492		BAL062_00556	-0.147044	0.510142	0.590254		BAL062_00556	0.186128	0.438707	0.555937		BAL062_00556	-0.889682	0.000713115	0.00142549
BAL062_00557	0.000121366	0.999431	0.999951		BAL062_00557	0.0258948	0.881326	0.921833		BAL062_00557	-0.113166	0.490489	0.572636		BAL062_00557	0.000121366	0.999431	0.999951		BAL062_00557	-0.839712	3.90108e-06	1.08407e-05
BAL062_00558	-1.17243	3.48e-27	1.63e-25		BAL062_00558	-0.805757	1.13e-13	2.3e-12		BAL062_00558	-0.704914	1.77043e-11	1.47702e-10		BAL062_00558	-1.17243	3.48e-27	1.63e-25		BAL062_00558	-0.25278	0.0169979	0.0267268
BAL062_00559	-0.962536	7.06e-23	2.71e-21		BAL062_00559	-0.637805	6.91e-11	9.84e-10		BAL062_00559	-0.662259	8.68101e-12	7.51963e-11		BAL062_00559	-0.962536	7.06e-23	2.71e-21		BAL062_00559	-0.312058	0.00135159	0.00256702
BAL062_00560	-0.915859	0.000777166	0.00267112		BAL062_00560	-0.754656	0.00632106	0.0171686		BAL062_00560	-0.00628289	0.981034	0.987748		BAL062_00560	-0.915859	0.000777166	0.00267112		BAL062_00560	-0.646914	0.0161478	0.0254944
BAL062_00561	0.46974	0.239735	0.345715		BAL062_00561	0.639547	0.112444	0.189926		BAL062_00561	-0.294669	0.463632	0.54798		BAL062_00561	0.46974	0.239735	0.345715		BAL062_00561	-0.171562	0.680101	0.726373
BAL062_00562	0.385774	0.0638442	0.120306		BAL062_00562	0.424291	0.042834	0.0858913		BAL062_00562	-0.074094	0.721256	0.779856		BAL062_00562	0.385774	0.0638442	0.120306		BAL062_00562	-0.560333	0.00872987	0.0144877
BAL062_00563	0.117578	0.54078	0.646516		BAL062_00563	0.0835826	0.668968	0.759849		BAL062_00563	-0.4932	0.0091538	0.0187064		BAL062_00563	0.117578	0.54078	0.646516		BAL062_00563	-0.777839	0.000121696	0.000274512
BAL062_00564	0.238074	0.235915	0.341743		BAL062_00564	0.598737	0.0028552	0.008729		BAL062_00564	-0.211757	0.274773	0.356418		BAL062_00564	0.238074	0.235915	0.341743		BAL062_00564	-0.750759	0.000530563	0.00108137
BAL062_00565	0.465236	0.13431	0.218609		BAL062_00565	0.806909	0.00942749	0.0241399		BAL062_00565	-0.111827	0.702418	0.762498		BAL062_00565	0.465236	0.13431	0.218609		BAL062_00565	-0.443398	0.177367	0.224467
BAL062_00566	0.488312	0.0606192	0.11536		BAL062_00566	0.673165	0.01024	0.0258928		BAL062_00566	-0.0344654	0.89131	0.9215		BAL062_00566	0.488312	0.0606192	0.11536		BAL062_00566	-0.609613	0.0291884	0.0439025
BAL062_00567	-0.254197	0.240169	0.346211		BAL062_00567	0.109246	0.613233	0.715996		BAL062_00567	0.0164343	0.937696	0.955839		BAL062_00567	-0.254197	0.240169	0.346211		BAL062_00567	-0.524536	0.0181611	0.0284396
BAL062_00568	-0.446588	0.0321614	0.0677027		BAL062_00568	-0.0410869	0.843227	0.896415		BAL062_00568	-0.120853	0.551902	0.627992		BAL062_00568	-0.446588	0.0321614	0.0677027		BAL062_00568	-0.865586	5.96823e-05	0.000142217
BAL062_00569	0.190894	0.291319	0.404457		BAL062_00569	0.222411	0.229193	0.337396		BAL062_00569	-0.0299307	0.862593	0.899548		BAL062_00569	0.190894	0.291319	0.404457		BAL062_00569	-0.00669233	0.971099	0.977197
BAL062_00570	-0.302302	0.264251	0.374332		BAL062_00570	-0.0776249	0.776241	0.848372		BAL062_00570	-0.0251767	0.921899	0.944807		BAL062_00570	-0.302302	0.264251	0.374332		BAL062_00570	-0.988116	0.0006687	0.00134159
BAL062_00571	-0.413498	0.0245177	0.0540063		BAL062_00571	-0.401244	0.0333953	0.0696898		BAL062_00571	-0.305645	0.0829247	0.128393		BAL062_00571	-0.413498	0.0245177	0.0540063		BAL062_00571	-1.54815	8.45143e-14	5.78367e-13
BAL062_00572	-0.197199	0.432966	0.550111		BAL062_00572	-0.428721	0.0967336	0.168495		BAL062_00572	-0.0903672	0.712598	0.772449		BAL062_00572	-0.197199	0.432966	0.550111		BAL062_00572	-1.3384	6.46548e-07	1.97167e-06
BAL062_00573	-0.261204	0.202799	0.304674		BAL062_00573	-0.293371	0.159746	0.253353		BAL062_00573	-0.317614	0.11309	0.167415		BAL062_00573	-0.261204	0.202799	0.304674		BAL062_00573	-1.23904	1.24801e-08	4.7289e-08
BAL062_00574	-0.0711017	0.688708	0.769939		BAL062_00574	0.175533	0.32485	0.445343		BAL062_00574	-0.138111	0.420478	0.505678		BAL062_00574	-0.0711017	0.688708	0.769939		BAL062_00574	-0.575891	0.0016346	0.00306231
BAL062_00575	-0.761049	2.07e-05	0.000105349		BAL062_00575	-0.508491	0.00465134	0.013261		BAL062_00575	-0.321422	0.0616413	0.100369		BAL062_00575	-0.761049	2.07e-05	0.000105349		BAL062_00575	-0.885365	9.84558e-07	2.94907e-06
BAL062_00576	-0.305689	0.207195	0.308985		BAL062_00576	-0.0316543	0.896462	0.932505		BAL062_00576	-0.274293	0.24432	0.322643		BAL062_00576	-0.305689	0.207195	0.308985		BAL062_00576	-0.719782	0.00387976	0.00683221
BAL062_00577	-0.0468485	0.823878	0.875313		BAL062_00577	0.336737	0.109483	0.185739		BAL062_00577	-0.223283	0.281759	0.364006		BAL062_00577	-0.0468485	0.823878	0.875313		BAL062_00577	-1.40222	2.52392e-10	1.15974e-09
BAL062_00578	0.403524	0.0248034	0.0544796		BAL062_00578	0.75676	2.57e-05	0.000134886		BAL062_00578	-0.0818365	0.644352	0.713761		BAL062_00578	0.403524	0.0248034	0.0544796		BAL062_00578	-0.504749	0.00623813	0.0106347
BAL062_00579	-0.233859	0.189618	0.289279		BAL062_00579	-0.394543	0.0287065	0.0612002		BAL062_00579	-0.268205	0.128197	0.186901		BAL062_00579	-0.233859	0.189618	0.289279		BAL062_00579	-0.748784	3.43974e-05	8.47485e-05
BAL062_00580	-1.10215	1.21e-11	1.74e-10		BAL062_00580	-1.48155	1.19e-19	4.21e-18		BAL062_00580	-2.66046	1.4325e-59	8.74509e-58		BAL062_00580	-1.10215	1.21e-11	1.74e-10		BAL062_00580	-1.81413	1.24427e-28	3.25542e-27
BAL062_00581	-0.112993	0.258377	0.367228		BAL062_00581	-0.177146	0.0773086	0.140249		BAL062_00581	-0.305024	0.00220081	0.00522488		BAL062_00581	-0.112993	0.258377	0.367228		BAL062_00581	0.00979185	0.92196	0.937313
BAL062_00582	-0.272484	0.0945504	0.165141		BAL062_00582	-0.450123	0.00580635	0.0160095		BAL062_00582	-0.39725	0.0146687	0.0283782		BAL062_00582	-0.272484	0.0945504	0.165141		BAL062_00582	0.36385	0.0254643	0.0388479
BAL062_00583	0.100824	0.427323	0.544921		BAL062_00583	0.388082	0.00229328	0.00717653		BAL062_00583	0.162199	0.191982	0.264836		BAL062_00583	0.100824	0.427323	0.544921		BAL062_00583	0.409166	0.00119889	0.00229857
BAL062_00584	-0.0540489	0.638563	0.728754		BAL062_00584	0.159451	0.167155	0.262828		BAL062_00584	-0.0814513	0.471477	0.554696		BAL062_00584	-0.0540489	0.638563	0.728754		BAL062_00584	0.800506	1.90636e-12	1.11089e-11
BAL062_00585	-0.0430684	0.772178	0.83727		BAL062_00585	-0.00843425	0.955086	0.970991		BAL062_00585	-0.0921474	0.528845	0.607327		BAL062_00585	-0.0430684	0.772178	0.83727		BAL062_00585	0.838924	1.1683e-08	4.4488e-08
BAL062_00586	0.0988464	0.489426	0.601		BAL062_00586	0.0461704	0.748545	0.825611		BAL062_00586	-0.0950116	0.500889	0.582175		BAL062_00586	0.0988464	0.489426	0.601		BAL062_00586	0.980938	4.40413e-12	2.47274e-11
BAL062_00587	0.171802	0.177747	0.274435		BAL062_00587	0.323903	0.0113809	0.0281836		BAL062_00587	-0.0363426	0.771648	0.823234		BAL062_00587	0.171802	0.177747	0.274435		BAL062_00587	0.781879	6.33578e-10	2.81704e-09
BAL062_00588	-0.0810358	0.522425	0.631243		BAL062_00588	0.198355	0.117991	0.19756		BAL062_00588	-0.00569855	0.963749	0.97593		BAL062_00588	-0.0810358	0.522425	0.631243		BAL062_00588	0.342314	0.00660517	0.0111959
BAL062_00589	-0.165166	0.27906	0.390137		BAL062_00589	-0.110324	0.472018	0.589218		BAL062_00589	-0.268432	0.075341	0.118565		BAL062_00589	-0.165166	0.27906	0.390137		BAL062_00589	0.507132	0.000811932	0.00160385
BAL062_00590	-0.253388	0.179231	0.27606		BAL062_00590	-0.420845	0.0260508	0.0563189		BAL062_00590	-0.895496	2.0608e-06	8.94562e-06		BAL062_00590	-0.253388	0.179231	0.27606		BAL062_00590	0.967959	2.6644e-07	8.53228e-07
BAL062_00591	-0.78592	1.13e-05	6.1e-05		BAL062_00591	-0.785552	1.26e-05	7.05e-05		BAL062_00591	-0.452417	0.0109539	0.0219306		BAL062_00591	-0.78592	1.13e-05	6.1e-05		BAL062_00591	-0.219798	0.217389	0.268146
BAL062_00592	0.945593	1.49e-05	7.84e-05		BAL062_00592	1.65115	3.55e-14	7.76e-13		BAL062_00592	2.76924	5.53208e-38	2.04581e-36		BAL062_00592	0.945593	1.49e-05	7.84e-05		BAL062_00592	-0.491948	0.0266709	0.040528
BAL062_00593	0.431616	0.00115621	0.00379418		BAL062_00593	0.234172	0.0780423	0.141381		BAL062_00593	0.119894	0.366453	0.450856		BAL062_00593	0.431616	0.00115621	0.00379418		BAL062_00593	0.766872	7.72437e-09	3.02525e-08
BAL062_00594	0.745973	1.23e-08	1.15e-07		BAL062_00594	0.522743	0.000104492	0.00048477		BAL062_00594	2.20863	1.55927e-73	1.27595e-71		BAL062_00594	0.745973	1.23e-08	1.15e-07		BAL062_00594	-0.169127	0.22261	0.273708
BAL062_00595	0.392311	0.0020278	0.00626924		BAL062_00595	0.260506	0.0421827	0.0847179		BAL062_00595	1.20491	2.30065e-22	4.5376e-21		BAL062_00595	0.392311	0.0020278	0.00626924		BAL062_00595	0.23046	0.0709743	0.0987222
BAL062_00596	0.222513	0.0200329	0.0456166		BAL062_00596	0.446405	3.22e-06	2.05e-05		BAL062_00596	0.0322849	0.734271	0.790816		BAL062_00596	0.222513	0.0200329	0.0456166		BAL062_00596	-0.295412	0.00225456	0.00410949
BAL062_00597	0.174075	0.154592	0.244818		BAL062_00597	-0.202332	0.10126	0.174249		BAL062_00597	-0.772804	2.81064e-10	2.03191e-09		BAL062_00597	0.174075	0.154592	0.244818		BAL062_00597	0.384371	0.00165019	0.00308838
BAL062_00598	3.33789	1.54e-83	4.55e-81		BAL062_00598	3.7163	4.23e-103	2.32e-100		BAL062_00598	7.34328	0	0		BAL062_00598	3.33789	1.54e-83	4.55e-81		BAL062_00598	1.55044	5.9379e-19	6.89944e-18
BAL062_00599	0.482425	0.0180512	0.0418728		BAL062_00599	0.576048	0.00501125	0.014099		BAL062_00599	2.59316	3.30681e-40	1.29775e-38		BAL062_00599	0.482425	0.0180512	0.0418728		BAL062_00599	0.419852	0.040267	0.0588624
BAL062_00600	-0.143534	0.392342	0.510642		BAL062_00600	-0.0986438	0.562305	0.671623		BAL062_00600	0.0293327	0.856462	0.894853		BAL062_00600	-0.143534	0.392342	0.510642		BAL062_00600	-0.245496	0.147009	0.18954
BAL062_00601	0.122338	0.491248	0.60266		BAL062_00601	0.00501944	0.977827	0.98629		BAL062_00601	-0.0828823	0.635975	0.705498		BAL062_00601	0.122338	0.491248	0.60266		BAL062_00601	-0.617469	0.000762381	0.00151687
BAL062_00602	-0.187445	0.157976	0.249313		BAL062_00602	0.627613	1.98e-06	1.32e-05		BAL062_00602	0.413907	0.00154317	0.00380694		BAL062_00602	-0.187445	0.157976	0.249313		BAL062_00602	0.43361	0.00100818	0.00195437
BAL062_00603	-0.164063	0.264425	0.37444		BAL062_00603	0.397841	0.0067571	0.0182243		BAL062_00603	0.847849	6.50172e-09	3.99451e-08		BAL062_00603	-0.164063	0.264425	0.37444		BAL062_00603	0.249239	0.0895489	0.122
BAL062_00604	3.34249	1.19e-81	3.26e-79		BAL062_00604	3.72626	4.93e-101	2.11e-98		BAL062_00604	7.39555	0	0		BAL062_00604	3.34249	1.19e-81	3.26e-79		BAL062_00604	1.34951	5.57345e-14	3.89029e-13
BAL062_00605	0.701728	1.26e-07	9.93e-07		BAL062_00605	1.13653	1.09e-17	3.36e-16		BAL062_00605	2.81927	1.74132e-103	2.57581e-101		BAL062_00605	0.701728	1.26e-07	9.93e-07		BAL062_00605	0.332835	0.0126459	0.0203669
BAL062_00606	0.562774	1.33e-06	8.59e-06		BAL062_00606	0.818321	2.29e-12	4.02e-11		BAL062_00606	2.2089	2.00671e-86	2.031e-84		BAL062_00606	0.562774	1.33e-06	8.59e-06		BAL062_00606	1.00651	3.19241e-18	3.47819e-17
BAL062_00607	0.401584	0.000165626	0.000695413		BAL062_00607	0.558726	1.82e-07	1.51e-06		BAL062_00607	1.39391	1.32854e-41	5.6149e-40		BAL062_00607	0.401584	0.000165626	0.000695413		BAL062_00607	0.0279341	0.795585	0.82877
BAL062_00608	0.134796	0.12759	0.209795		BAL062_00608	-0.446629	5.05e-07	3.83e-06		BAL062_00608	-0.03396	0.700397	0.761154		BAL062_00608	0.134796	0.12759	0.209795		BAL062_00608	0.276702	0.00175815	0.00327609
BAL062_00609	0.117059	0.425602	0.543309		BAL062_00609	0.38009	0.00984415	0.0250554		BAL062_00609	0.368316	0.00978855	0.019835		BAL062_00609	0.117059	0.425602	0.543309		BAL062_00609	0.484612	0.000909243	0.0017733
BAL062_00610	0.254325	0.00875404	0.0224006		BAL062_00610	0.170858	0.0846736	0.150369		BAL062_00610	-0.169631	0.0711402	0.112873		BAL062_00610	0.254325	0.00875404	0.0224006		BAL062_00610	0.478558	7.02976e-07	2.13727e-06
BAL062_00611	0.691655	1.61e-08	1.45e-07		BAL062_00611	0.644818	2.23e-07	1.83e-06		BAL062_00611	0.359248	0.00241479	0.0056699		BAL062_00611	0.691655	1.61e-08	1.45e-07		BAL062_00611	0.973008	1.21834e-15	1.05773e-14
BAL062_00612	0.366834	0.000308673	0.00120523		BAL062_00612	0.293954	0.00394223	0.0114256		BAL062_00612	0.187463	0.0642167	0.103728		BAL062_00612	0.366834	0.000308673	0.00120523		BAL062_00612	0.644939	2.15953e-10	9.97064e-10
BAL062_00614	0.506665	4.78e-05	0.000226133		BAL062_00614	0.47761	0.000138058	0.00061741		BAL062_00614	0.384499	0.00175801	0.00426851		BAL062_00614	0.506665	4.78e-05	0.000226133		BAL062_00614	0.263188	0.0355169	0.0524369
BAL062_00615	0.468367	0.00105478	0.00350318		BAL062_00615	0.69322	1.29e-06	8.87e-06		BAL062_00615	0.586555	3.25561e-05	0.000114978		BAL062_00615	0.468367	0.00105478	0.00350318		BAL062_00615	0.550075	0.000119733	0.000270878
BAL062_00616	0.953902	8.71e-13	1.45e-11		BAL062_00616	0.880129	7.75e-11	1.09e-09		BAL062_00616	0.503605	9.89606e-05	0.000317433		BAL062_00616	0.953902	8.71e-13	1.45e-11		BAL062_00616	0.517557	0.000138258	0.000310054
BAL062_00617	-0.0494298	0.732215	0.805809		BAL062_00617	0.331906	0.0215382	0.0485273		BAL062_00617	-0.519287	0.000286855	0.000833266		BAL062_00617	-0.0494298	0.732215	0.805809		BAL062_00617	-0.4729	0.0012057	0.00231048
BAL062_00618	-0.263692	0.0698188	0.129036		BAL062_00618	0.161344	0.266623	0.37993		BAL062_00618	-0.40829	0.00443438	0.00973994		BAL062_00618	-0.263692	0.0698188	0.129036		BAL062_00618	-0.633972	1.64416e-05	4.20442e-05
BAL062_00619	0.34914	0.00888687	0.0227102		BAL062_00619	0.372015	0.00573167	0.0158704		BAL062_00619	0.158371	0.226604	0.302715		BAL062_00619	0.34914	0.00888687	0.0227102		BAL062_00619	-0.0876813	0.517489	0.575719
BAL062_00620	0.235139	0.10913	0.186375		BAL062_00620	0.110453	0.452038	0.570013		BAL062_00620	0.807471	3.57921e-08	2.02138e-07		BAL062_00620	0.235139	0.10913	0.186375		BAL062_00620	1.2434	2.27121e-17	2.31086e-16
BAL062_00621	0.0485479	0.710803	0.789416		BAL062_00621	0.0428394	0.743716	0.821934		BAL062_00621	0.637084	1.08469e-06	4.91369e-06		BAL062_00621	0.0485479	0.710803	0.789416		BAL062_00621	1.11336	1.68633e-17	1.74344e-16
BAL062_00622	-0.0711743	0.512808	0.621968		BAL062_00622	0.133785	0.219078	0.324876		BAL062_00622	0.533605	7.81592e-07	3.64806e-06		BAL062_00622	-0.0711743	0.512808	0.621968		BAL062_00622	0.74648	5.7023e-12	3.16465e-11
BAL062_00623	0.236072	0.0426931	0.0854306		BAL062_00623	0.451196	0.000109639	0.000503788		BAL062_00623	0.292404	0.0111205	0.0222411		BAL062_00623	0.236072	0.0426931	0.0854306		BAL062_00623	0.742261	1.63082e-10	7.59339e-10
BAL062_00624	-0.0664063	0.621851	0.715845		BAL062_00624	0.668711	3.99e-07	3.1e-06		BAL062_00624	-0.128536	0.308945	0.391501		BAL062_00624	-0.0664063	0.621851	0.715845		BAL062_00624	0.0524854	0.69617	0.740041
BAL062_00625	-0.443349	0.000414969	0.00155907		BAL062_00625	0.217394	0.0794219	0.143407		BAL062_00625	-0.305723	0.0114441	0.0228171		BAL062_00625	-0.443349	0.000414969	0.00155907		BAL062_00625	-0.362096	0.00394856	0.00694701
BAL062_00626	-0.61629	0.00366159	0.0105065		BAL062_00626	-0.519043	0.0146022	0.0347096		BAL062_00626	0.663088	0.00158658	0.00390402		BAL062_00626	-0.61629	0.00366159	0.0105065		BAL062_00626	-1.20494	1.64294e-08	6.1347e-08
BAL062_00627	0.326807	0.0102544	0.0256927		BAL062_00627	0.299518	0.0187424	0.0431121		BAL062_00627	0.282836	0.0259647	0.0466419		BAL062_00627	0.326807	0.0102544	0.0256927		BAL062_00627	0.580836	5.0186e-06	1.3728e-05
BAL062_00628	-0.263772	0.12137	0.201986		BAL062_00628	-0.283008	0.0972294	0.168976		BAL062_00628	0.468339	0.00569252	0.0122173		BAL062_00628	-0.263772	0.12137	0.201986		BAL062_00628	0.526012	0.00195158	0.00360508
BAL062_00629	-0.764378	9.16e-15	1.98e-13		BAL062_00629	-0.629588	1.99e-10	2.66e-09		BAL062_00629	-0.64779	3.15306e-11	2.51069e-10		BAL062_00629	-0.764378	9.16e-15	1.98e-13		BAL062_00629	-0.0449688	0.646109	0.694892
BAL062_00630	-0.822709	5.35e-08	4.52e-07		BAL062_00630	-0.495839	0.00105093	0.00360559		BAL062_00630	-0.715811	1.95066e-06	8.50595e-06		BAL062_00630	-0.822709	5.35e-08	4.52e-07		BAL062_00630	-0.997264	5.12373e-11	2.55589e-10
BAL062_00631	-0.609116	0.0115059	0.028294		BAL062_00631	-0.518757	0.032738	0.0683923		BAL062_00631	-0.416813	0.0807004	0.125759		BAL062_00631	-0.609116	0.0115059	0.028294		BAL062_00631	0.637891	0.00681354	0.0115085
BAL062_00632	0.236308	0.187387	0.286556		BAL062_00632	0.244081	0.17603	0.274205		BAL062_00632	-0.0196579	0.911999	0.937095		BAL062_00632	0.236308	0.187387	0.286556		BAL062_00632	0.652477	0.000254859	0.000548818
BAL062_00633	0.41107	0.00346911	0.0100016		BAL062_00633	0.564986	6.77e-05	0.000325674		BAL062_00633	0.324265	0.0183754	0.0345583		BAL062_00633	0.41107	0.00346911	0.0100016		BAL062_00633	0.560444	6.49481e-05	0.000153717
BAL062_00634	0.295702	0.00796735	0.0207793		BAL062_00634	0.161671	0.150603	0.24084		BAL062_00634	0.0463528	0.673318	0.738403		BAL062_00634	0.295702	0.00796735	0.0207793		BAL062_00634	0.494315	8.86617e-06	2.35006e-05
BAL062_00635	0.0278007	0.853477	0.896116		BAL062_00635	-0.115299	0.447674	0.565809		BAL062_00635	-0.293	0.0497162	0.0829178		BAL062_00635	0.0278007	0.853477	0.896116		BAL062_00635	0.114914	0.445242	0.506628
BAL062_00636	0.0951145	0.419976	0.53841		BAL062_00636	0.539331	4.4e-06	2.75e-05		BAL062_00636	0.436591	9.41334e-05	0.000302707		BAL062_00636	0.0951145	0.419976	0.53841		BAL062_00636	0.205074	0.0817914	0.112507
BAL062_00637	-0.0224709	0.894225	0.925323		BAL062_00637	0.82245	5.52e-07	4.15e-06		BAL062_00637	1.04119	2.14736e-11	1.76847e-10		BAL062_00637	-0.0224709	0.894225	0.925323		BAL062_00637	0.14167	0.399637	0.461424
BAL062_00638	-0.0127639	0.889349	0.921954		BAL062_00638	0.329138	0.000334741	0.00135803		BAL062_00638	0.304028	0.000852176	0.00225101		BAL062_00638	-0.0127639	0.889349	0.921954		BAL062_00638	-0.32732	0.000381163	0.00079628
BAL062_00639	0.446427	0.00146701	0.00469785		BAL062_00639	0.525038	0.000216074	0.00091927		BAL062_00639	0.502319	0.000176944	0.000539672		BAL062_00639	0.446427	0.00146701	0.00469785		BAL062_00639	-0.842248	3.02392e-08	1.0897e-07
BAL062_00640	0.702177	8.73e-06	4.85e-05		BAL062_00640	0.485661	0.0021148	0.00667778		BAL062_00640	-0.336725	0.0329604	0.0571789		BAL062_00640	0.702177	8.73e-06	4.85e-05		BAL062_00640	0.746657	2.26816e-06	6.47612e-06
BAL062_00641	0.65799	0.00235279	0.00713068		BAL062_00641	0.690492	0.00141481	0.0046428		BAL062_00641	-0.0029323	0.989184	0.994875		BAL062_00641	0.65799	0.00235279	0.00713068		BAL062_00641	1.06658	8.19155e-07	2.4729e-06
BAL062_00642	0.933375	0.000289982	0.00114716		BAL062_00642	0.401497	0.119753	0.199987		BAL062_00642	1.43521	2.31834e-08	1.33239e-07		BAL062_00642	0.933375	0.000289982	0.00114716		BAL062_00642	2.69266	1.1661e-25	2.42423e-24
BAL062_00643	0.719169	0.000546515	0.00198292		BAL062_00643	0.0391845	0.851648	0.90265		BAL062_00643	1.14196	3.45963e-08	1.9625e-07		BAL062_00643	0.719169	0.000546515	0.00198292		BAL062_00643	2.11132	2.20855e-24	4.24705e-23
BAL062_00644	0.318315	0.132513	0.216663		BAL062_00644	0.199169	0.354657	0.474934		BAL062_00644	0.889099	1.07135e-05	4.12043e-05		BAL062_00644	0.318315	0.132513	0.216663		BAL062_00644	-0.884646	8.16146e-05	0.00018909
BAL062_00645	-0.574506	0.00106761	0.00353662		BAL062_00645	-0.792909	8.33e-06	4.89e-05		BAL062_00645	0.591379	0.000553333	0.0015136		BAL062_00645	-0.574506	0.00106761	0.00353662		BAL062_00645	-2.07638	2.898e-29	7.8491e-28
BAL062_00646	-0.409531	0.00340882	0.00984258		BAL062_00646	-0.0687927	0.622932	0.723507		BAL062_00646	-0.297273	0.0305039	0.0535699		BAL062_00646	-0.409531	0.00340882	0.00984258		BAL062_00646	0.199116	0.151541	0.194665
BAL062_00647	-1.23526	3.7e-13	6.55e-12		BAL062_00647	-1.10848	7.9e-11	1.1e-09		BAL062_00647	-1.04453	6.16613e-10	4.26527e-09		BAL062_00647	-1.23526	3.7e-13	6.55e-12		BAL062_00647	-0.334026	0.0479258	0.0688285
BAL062_00648	0.0582723	0.667084	0.75326		BAL062_00648	-0.180239	0.183387	0.283256		BAL062_00648	0.0779245	0.565112	0.640371		BAL062_00648	0.0582723	0.667084	0.75326		BAL062_00648	0.401026	0.00307293	0.00548676
BAL062_00649	-1.15153	2.6e-06	1.61e-05		BAL062_00649	-0.489616	0.0448678	0.0890925		BAL062_00649	1.07989	6.77318e-06	2.68553e-05		BAL062_00649	-1.15153	2.6e-06	1.61e-05		BAL062_00649	-1.62144	5.45681e-11	2.7045e-10
BAL062_00650	-1.34927	3.19e-12	4.93e-11		BAL062_00650	-0.537796	0.00538084	0.0150398		BAL062_00650	1.27099	3.65567e-11	2.89294e-10		BAL062_00650	-1.34927	3.19e-12	4.93e-11		BAL062_00650	-1.50992	6.82646e-15	5.39108e-14
BAL062_00651	0.729958	2.96e-05	0.000147267		BAL062_00651	-0.0223029	0.898783	0.933744		BAL062_00651	0.48878	0.00506741	0.0109845		BAL062_00651	0.729958	2.96e-05	0.000147267		BAL062_00651	1.56881	2.58073e-19	3.13107e-18
BAL062_00652	0.723438	0.000565086	0.00203494		BAL062_00652	-0.0165137	0.93752	0.960169		BAL062_00652	0.688321	0.00099797	0.00258117		BAL062_00652	0.723438	0.000565086	0.00203494		BAL062_00652	1.67152	1.47747e-15	1.25438e-14
BAL062_00653	0.958174	7.47e-07	5.09e-06		BAL062_00653	0.452139	0.0199904	0.0455738		BAL062_00653	0.774203	5.87872e-05	0.000198678		BAL062_00653	0.958174	7.47e-07	5.09e-06		BAL062_00653	1.71232	8.12172e-19	9.32422e-18
BAL062_00654	0.12732	0.589893	0.690852		BAL062_00654	-0.447421	0.05828	0.110908		BAL062_00654	0.0717853	0.761162	0.814532		BAL062_00654	0.12732	0.589893	0.690852		BAL062_00654	1.23293	1.78742e-07	5.87558e-07
BAL062_00655	-0.765693	4.95e-07	3.48e-06		BAL062_00655	-0.832823	4.78e-08	4.39e-07		BAL062_00655	-0.2728	0.0724025	0.11463		BAL062_00655	-0.765693	4.95e-07	3.48e-06		BAL062_00655	-0.297916	0.0501537	0.0717869
BAL062_00656	0.106073	0.476038	0.588506		BAL062_00656	0.196187	0.190309	0.291372		BAL062_00656	-0.316956	0.0312401	0.0547129		BAL062_00656	0.106073	0.476038	0.588506		BAL062_00656	0.436578	0.00320048	0.00569372
BAL062_00657	-0.256664	0.0673474	0.12525		BAL062_00657	0.130255	0.352739	0.472904		BAL062_00657	-0.434064	0.00160549	0.00394803		BAL062_00657	-0.256664	0.0673474	0.12525		BAL062_00657	0.333103	0.0160428	0.025339
BAL062_00658	-0.212586	0.076202	0.138963		BAL062_00658	0.0710163	0.554109	0.664102		BAL062_00658	-0.48559	4.51874e-05	0.000155448		BAL062_00658	-0.212586	0.076202	0.138963		BAL062_00658	0.395167	0.000907488	0.00177077
BAL062_00659	-0.18085	0.121026	0.201674		BAL062_00659	0.0610105	0.602388	0.706983		BAL062_00659	-0.498415	1.74845e-05	6.50972e-05		BAL062_00659	-0.18085	0.121026	0.201674		BAL062_00659	-0.735114	8.49905e-10	3.69767e-09
BAL062_00660	-0.083292	0.393253	0.511191		BAL062_00660	0.203889	0.0370129	0.0758399		BAL062_00660	0.172261	0.0714749	0.113358		BAL062_00660	-0.083292	0.393253	0.511191		BAL062_00660	-0.0103259	0.915748	0.931983
BAL062_00661	-0.653247	0.041673	0.0840013		BAL062_00661	-0.184803	0.559548	0.669161		BAL062_00661	0.398	0.214654	0.289669		BAL062_00661	-0.653247	0.041673	0.0840013		BAL062_00661	-0.00368115	0.990404	0.992727
BAL062_00662	-0.0571964	0.839998	0.885978		BAL062_00662	-0.25015	0.389187	0.510509		BAL062_00662	-1.02484	0.000301257	0.000870498		BAL062_00662	-0.0571964	0.839998	0.885978		BAL062_00662	-0.087314	0.75908	0.796568
BAL062_00663	-0.3522	0.000881154	0.0029832		BAL062_00663	-0.0479695	0.651134	0.745094		BAL062_00663	-0.0019274	0.985014	0.991459		BAL062_00663	-0.3522	0.000881154	0.0029832		BAL062_00663	-0.827844	2.14847e-14	1.586e-13
BAL062_00664	0.441832	0.000139071	0.000593639		BAL062_00664	0.714644	7.76e-10	9.45e-09		BAL062_00664	1.62886	2.1913e-48	1.0668e-46		BAL062_00664	0.441832	0.000139071	0.000593639		BAL062_00664	-0.000854706	0.994204	0.995757
BAL062_00665	-0.0748701	0.630924	0.723044		BAL062_00665	0.064405	0.681742	0.77117		BAL062_00665	0.987061	2.56079e-11	2.0822e-10		BAL062_00665	-0.0748701	0.630924	0.723044		BAL062_00665	-0.345308	0.0288185	0.043397
BAL062_00666	-0.235851	0.231523	0.337415		BAL062_00666	-0.269316	0.17273	0.26972		BAL062_00666	1.56151	1.4056e-15	1.72714e-14		BAL062_00666	-0.235851	0.231523	0.337415		BAL062_00666	-0.505216	0.0105151	0.0171287
BAL062_00667	-0.683961	0.000126159	0.000543345		BAL062_00667	-1.0606	3.13e-09	3.52e-08		BAL062_00667	-0.258889	0.145197	0.208524		BAL062_00667	-0.683961	0.000126159	0.000543345		BAL062_00667	0.119664	0.501509	0.561025
BAL062_00668	0.108299	0.479883	0.592835		BAL062_00668	0.0125218	0.935399	0.959554		BAL062_00668	-0.241804	0.110605	0.164242		BAL062_00668	0.108299	0.479883	0.592835		BAL062_00668	1.07206	1.64768e-12	9.70443e-12
BAL062_00669	-0.47894	0.00986427	0.02491		BAL062_00669	-0.784356	3.53e-05	0.00018239		BAL062_00669	-0.364902	0.043795	0.0739401		BAL062_00669	-0.47894	0.00986427	0.02491		BAL062_00669	-1.15115	1.49412e-09	6.34959e-09
BAL062_00670	-0.478729	0.0141277	0.0338537		BAL062_00670	-0.477048	0.0164067	0.0385462		BAL062_00670	-0.804774	2.33563e-05	8.47437e-05		BAL062_00670	-0.478729	0.0141277	0.0338537		BAL062_00670	-1.36787	4.84552e-11	2.42024e-10
BAL062_00671	-0.401332	0.00760306	0.01996		BAL062_00671	-1.12561	3.22e-13	6.19e-12		BAL062_00671	-1.01967	1.04632e-11	8.96248e-11		BAL062_00671	-0.401332	0.00760306	0.01996		BAL062_00671	0.712132	1.59868e-06	4.66859e-06
BAL062_00672	-0.350209	0.0195364	0.0446447		BAL062_00672	-0.80266	1.75e-07	1.46e-06		BAL062_00672	-0.549297	0.000175971	0.000537131		BAL062_00672	-0.350209	0.0195364	0.0446447		BAL062_00672	-1.25012	6.65196e-16	5.8948e-15
BAL062_00673	0.127483	0.29625	0.4097		BAL062_00673	0.161472	0.186269	0.286556		BAL062_00673	0.0488794	0.688131	0.750795		BAL062_00673	0.127483	0.29625	0.4097		BAL062_00673	0.681584	2.26742e-08	8.31314e-08
BAL062_00674	-0.136132	0.205507	0.307421		BAL062_00674	0.263375	0.014261	0.0339825		BAL062_00674	0.180193	0.0891203	0.136502		BAL062_00674	-0.136132	0.205507	0.307421		BAL062_00674	0.526427	8.20981e-07	2.47647e-06
BAL062_00675	-0.417154	0.00028919	0.00114544		BAL062_00675	-0.117101	0.309628	0.428641		BAL062_00675	-0.348289	0.00206475	0.00492314		BAL062_00675	-0.417154	0.00028919	0.00114544		BAL062_00675	0.291965	0.010191	0.0166999
BAL062_00676	0.0352631	0.900001	0.929485		BAL062_00676	-0.143061	0.613688	0.716171		BAL062_00676	-0.909011	0.00134836	0.00338497		BAL062_00676	0.0352631	0.900001	0.929485		BAL062_00676	-0.505004	0.075333	0.10437
BAL062_00677	-1.30113	1.27e-19	4.02e-18		BAL062_00677	-0.82071	9.3e-09	9.72e-08		BAL062_00677	-1.42364	2.20789e-23	4.54093e-22		BAL062_00677	-1.30113	1.27e-19	4.02e-18		BAL062_00677	-0.346497	0.0132555	0.0212419
BAL062_00678	-1.33786	1.48e-24	6.25e-23		BAL062_00678	-0.738033	1.13e-08	1.16e-07		BAL062_00678	-1.17088	6.01431e-20	1.05621e-18		BAL062_00678	-1.33786	1.48e-24	6.25e-23		BAL062_00678	-0.135779	0.278955	0.334642
BAL062_00679	-0.857857	1.68e-05	8.82e-05		BAL062_00679	-0.0302377	0.877914	0.919087		BAL062_00679	-1.01011	2.76814e-07	1.38084e-06		BAL062_00679	-0.857857	1.68e-05	8.82e-05		BAL062_00679	-0.267015	0.174593	0.221466
BAL062_00680	-1.32959	4.57e-34	3.14e-32		BAL062_00680	-0.577758	8.72e-08	7.59e-07		BAL062_00680	-1.66552	4.2813e-54	2.38636e-52		BAL062_00680	-1.32959	4.57e-34	3.14e-32		BAL062_00680	-0.422473	7.72258e-05	0.00017968
BAL062_00681	-0.400471	0.000306895	0.00119977		BAL062_00681	-0.482858	1.55e-05	8.54e-05		BAL062_00681	-1.16375	4.97342e-26	1.17348e-24		BAL062_00681	-0.400471	0.000306895	0.00119977		BAL062_00681	-0.166138	0.133574	0.173849
BAL062_00682	0.0179116	0.909046	0.935811		BAL062_00682	-0.41953	0.00850903	0.0220524		BAL062_00682	-0.731367	3.01255e-06	1.27042e-05		BAL062_00682	0.0179116	0.909046	0.935811		BAL062_00682	-0.240727	0.127071	0.166343
BAL062_00683	0.285832	0.0465718	0.0918539		BAL062_00683	-0.260313	0.071378	0.131036		BAL062_00683	0.00164856	0.990808	0.995727		BAL062_00683	0.285832	0.0465718	0.0918539		BAL062_00683	0.858985	2.08494e-09	8.68763e-09
BAL062_00684	-0.460078	0.104361	0.179344		BAL062_00684	-0.21156	0.455371	0.573241		BAL062_00684	1.65561	4.37412e-09	2.73098e-08		BAL062_00684	-0.460078	0.104361	0.179344		BAL062_00684	-0.857018	0.00253234	0.00457463
BAL062_00685	0.0411176	0.825232	0.875545		BAL062_00685	0.174635	0.349063	0.469733		BAL062_00685	-0.100776	0.586883	0.660156		BAL062_00685	0.0411176	0.825232	0.875545		BAL062_00685	-0.106903	0.5665	0.622324
BAL062_00686	0.129589	0.41659	0.535054		BAL062_00686	0.306777	0.0553528	0.10645		BAL062_00686	0.927694	2.22893e-09	1.44075e-08		BAL062_00686	0.129589	0.41659	0.535054		BAL062_00686	-0.130429	0.416973	0.479425
BAL062_00687	0.357979	0.00578269	0.0156511		BAL062_00687	0.619611	1.91e-06	1.28e-05		BAL062_00687	0.953317	2.1588e-14	2.47105e-13		BAL062_00687	0.357979	0.00578269	0.0156511		BAL062_00687	0.277342	0.0334569	0.0496815
BAL062_00694	0.317723	0.0693846	0.128357		BAL062_00694	0.761959	1.31e-05	7.34e-05		BAL062_00694	0.571621	0.000948442	0.00246967		BAL062_00694	0.317723	0.0693846	0.128357		BAL062_00694	0.219447	0.210583	0.261007
BAL062_00695	1.03507	2.03e-12	3.25e-11		BAL062_00695	-0.21973	0.140287	0.227177		BAL062_00695	0.341641	0.0203103	0.0375545		BAL062_00695	1.03507	2.03e-12	3.25e-11		BAL062_00695	-0.643469	1.62957e-05	4.16989e-05
BAL062_00696	-0.130044	0.392074	0.510467		BAL062_00696	-0.602399	7.63e-05	0.000362222		BAL062_00696	-0.560707	0.000224762	0.000669587		BAL062_00696	-0.130044	0.392074	0.510467		BAL062_00696	0.347324	0.0221735	0.0342076
BAL062_00697	0.070762	0.617686	0.713239		BAL062_00697	0.0724381	0.610046	0.712709		BAL062_00697	0.0353489	0.802244	0.848578		BAL062_00697	0.070762	0.617686	0.713239		BAL062_00697	0.498187	0.000433512	0.000896391
BAL062_00698	-0.074566	0.405251	0.523019		BAL062_00698	-0.109971	0.224966	0.332339		BAL062_00698	0.152331	0.0837602	0.129478		BAL062_00698	-0.074566	0.405251	0.523019		BAL062_00698	-0.0694815	0.439046	0.500021
BAL062_00699	-0.0559705	0.617997	0.713239		BAL062_00699	0.00710527	0.950227	0.967842		BAL062_00699	0.167257	0.119684	0.176092		BAL062_00699	-0.0559705	0.617997	0.713239		BAL062_00699	0.848719	6.9374e-15	5.46747e-14
BAL062_00700	0.223541	0.0856238	0.15246		BAL062_00700	-0.42294	0.00138205	0.00456646		BAL062_00700	-0.477369	0.00022236	0.000662944		BAL062_00700	0.223541	0.0856238	0.15246		BAL062_00700	1.42199	2.59003e-28	6.55346e-27
BAL062_00701	1.2373	7.57e-15	1.68e-13		BAL062_00701	0.707695	9.92e-06	5.7e-05		BAL062_00701	0.643498	4.94613e-05	0.000169242		BAL062_00701	1.2373	7.57e-15	1.68e-13		BAL062_00701	2.01265	7.44368e-37	3.49127e-35
BAL062_00702	0.243227	0.150054	0.238868		BAL062_00702	0.322224	0.0582052	0.110872		BAL062_00702	0.973774	2.23896e-09	1.4448e-08		BAL062_00702	0.243227	0.150054	0.238868		BAL062_00702	-0.0148274	0.930667	0.945529
BAL062_00703	0.0100038	0.93751	0.956155		BAL062_00703	0.341491	0.0074786	0.01985		BAL062_00703	-0.0282727	0.822501	0.865482		BAL062_00703	0.0100038	0.93751	0.956155		BAL062_00703	0.254551	0.0454537	0.0656459
BAL062_00704	-0.26159	0.034788	0.0721789		BAL062_00704	-0.00929568	0.940374	0.961882		BAL062_00704	0.357277	0.00293719	0.00675339		BAL062_00704	-0.26159	0.034788	0.0721789		BAL062_00704	0.439241	0.000331076	0.000699625
BAL062_00705	-0.791324	8.57e-07	5.76e-06		BAL062_00705	-0.374892	0.0193544	0.0443831		BAL062_00705	-1.20022	1.60213e-14	1.86156e-13		BAL062_00705	-0.791324	8.57e-07	5.76e-06		BAL062_00705	-0.616911	0.000117197	0.000265453
BAL062_00706	-0.318115	0.074646	0.136691		BAL062_00706	-0.270625	0.137536	0.223474		BAL062_00706	-0.535555	0.00198678	0.00475493		BAL062_00706	-0.318115	0.074646	0.136691		BAL062_00706	-0.509808	0.00511731	0.00883752
BAL062_00707	0.129883	0.430054	0.547497		BAL062_00707	0.380066	0.0212631	0.0479637		BAL062_00707	1.48387	1.16174e-20	2.13783e-19		BAL062_00707	0.129883	0.430054	0.547497		BAL062_00707	-0.540686	0.00130381	0.0024898
BAL062_00708	-1.19901	4.96e-20	1.58e-18		BAL062_00708	-0.666553	2.83e-07	2.27e-06		BAL062_00708	-0.713343	1.46948e-08	8.6416e-08		BAL062_00708	-1.19901	4.96e-20	1.58e-18		BAL062_00708	0.171958	0.171064	0.21742
BAL062_00709	-1.14866	5.55e-05	0.000257889		BAL062_00709	-0.856524	0.00266083	0.00821056		BAL062_00709	-1.03607	0.000281295	0.000820834		BAL062_00709	-1.14866	5.55e-05	0.000257889		BAL062_00709	-1.24518	1.27462e-05	3.29891e-05
BAL062_00710	0.398845	0.0082521	0.0213147		BAL062_00710	0.508372	0.000769412	0.00275784		BAL062_00710	0.599972	6.53184e-05	0.000218068		BAL062_00710	0.398845	0.0082521	0.0213147		BAL062_00710	1.50467	1.65718e-23	3.09394e-22
BAL062_00711	0.201914	0.31592	0.430708		BAL062_00711	0.321602	0.110368	0.186829		BAL062_00711	0.460753	0.0218094	0.0400568		BAL062_00711	0.201914	0.31592	0.430708		BAL062_00711	1.23273	8.75009e-10	3.79829e-09
BAL062_00712	-0.0263687	0.868186	0.908089		BAL062_00712	0.0834644	0.600622	0.705988		BAL062_00712	0.202694	0.19647	0.270019		BAL062_00712	-0.0263687	0.868186	0.908089		BAL062_00712	1.16317	1.44029e-13	9.63366e-13
BAL062_00713	0.223374	0.193557	0.293773		BAL062_00713	0.298022	0.0830315	0.148392		BAL062_00713	0.63217	0.00022509	0.000670043		BAL062_00713	0.223374	0.193557	0.293773		BAL062_00713	0.983817	9.8657e-09	3.80577e-08
BAL062_00714	0.77339	1.99e-05	0.000101903		BAL062_00714	0.696513	0.000125943	0.000568517		BAL062_00714	0.848407	2.50266e-06	1.07066e-05		BAL062_00714	0.77339	1.99e-05	0.000101903		BAL062_00714	1.50094	1.07888e-16	1.03476e-15
BAL062_00715	1.1614	6.36e-09	6.32e-08		BAL062_00715	1.02618	3.28e-07	2.6e-06		BAL062_00715	1.1078	1.92667e-08	1.11428e-07		BAL062_00715	1.1614	6.36e-09	6.32e-08		BAL062_00715	1.78698	3.03594e-19	3.63745e-18
BAL062_00716	1.00203	2.46e-11	3.39e-10		BAL062_00716	0.851143	1.92e-08	1.89e-07		BAL062_00716	0.61897	2.38658e-05	8.64294e-05		BAL062_00716	1.00203	2.46e-11	3.39e-10		BAL062_00716	1.60577	4.87054e-27	1.10841e-25
BAL062_00717	0.281859	0.0120773	0.0295479		BAL062_00717	0.0190742	0.865926	0.912425		BAL062_00717	-0.142763	0.201638	0.275684		BAL062_00717	0.281859	0.0120773	0.0295479		BAL062_00717	0.792023	1.52026e-12	8.96766e-12
BAL062_00718	-3.34601	2.35e-128	2.26e-125		BAL062_00718	-3.50977	2.28e-136	2.19e-133		BAL062_00718	-3.65697	8.13097e-154	2.40552e-151		BAL062_00718	-3.34601	2.35e-128	2.26e-125		BAL062_00718	0.565313	2.2963e-05	5.77605e-05
BAL062_00719	-1.37087	9.48e-34	6.4e-32		BAL062_00719	-1.17632	3.43e-25	1.76e-23		BAL062_00719	-1.31612	1.02925e-31	3.09259e-30		BAL062_00719	-1.37087	9.48e-34	6.4e-32		BAL062_00719	0.0448168	0.689252	0.733702
BAL062_00720	-0.0756388	0.37991	0.499533		BAL062_00720	-0.387749	8.85e-06	5.15e-05		BAL062_00720	-0.244549	0.00409907	0.00909171		BAL062_00720	-0.0756388	0.37991	0.499533		BAL062_00720	-0.158835	0.0659537	0.09234
BAL062_00721	0.45289	4.53e-05	0.000215895		BAL062_00721	-0.141187	0.213276	0.319083		BAL062_00721	0.0671767	0.539654	0.617528		BAL062_00721	0.45289	4.53e-05	0.000215895		BAL062_00721	1.30203	2.42018e-32	8.16493e-31
BAL062_00722	-0.649321	7.29e-10	8.23e-09		BAL062_00722	-0.777437	1.73e-13	3.42e-12		BAL062_00722	-1.94009	1.83789e-75	1.57078e-73		BAL062_00722	-0.649321	7.29e-10	8.23e-09		BAL062_00722	-0.0889793	0.398317	0.460177
BAL062_00723	-0.199547	0.128483	0.210993		BAL062_00723	-0.00107768	0.993478	0.996635		BAL062_00723	0.501054	7.69851e-05	0.000252189		BAL062_00723	-0.199547	0.128483	0.210993		BAL062_00723	-0.767231	1.03098e-08	3.96119e-08
BAL062_00724	-0.440394	0.00110103	0.0036286		BAL062_00724	-0.0360569	0.789035	0.858209		BAL062_00724	-0.737873	2.42679e-08	1.39097e-07		BAL062_00724	-0.440394	0.00110103	0.0036286		BAL062_00724	-0.862977	3.46443e-10	1.5731e-09
BAL062_00725	-0.273409	0.108018	0.184886		BAL062_00725	0.383954	0.0226357	0.0502638		BAL062_00725	0.541234	0.000859076	0.00226457		BAL062_00725	-0.273409	0.108018	0.184886		BAL062_00725	-0.264952	0.120476	0.158573
BAL062_00726	-0.604192	0.000139651	0.000595452		BAL062_00726	-0.80005	5.4e-07	4.07e-06		BAL062_00726	-1.35967	9.57543e-18	1.411e-16		BAL062_00726	-0.604192	0.000139651	0.000595452		BAL062_00726	-0.657806	3.45768e-05	8.51359e-05
BAL062_00727	-0.47685	0.000260195	0.00104024		BAL062_00727	-0.77249	3.8e-09	4.2e-08		BAL062_00727	-0.546375	2.65939e-05	9.58577e-05		BAL062_00727	-0.47685	0.000260195	0.00104024		BAL062_00727	-0.0732166	0.574461	0.629632
BAL062_00728	0.19732	0.197935	0.299002		BAL062_00728	0.306389	0.0466057	0.0919208		BAL062_00728	0.940175	3.73577e-10	2.65578e-09		BAL062_00728	0.19732	0.197935	0.299002		BAL062_00728	-0.150908	0.328924	0.387575
BAL062_00729	0.127829	0.20248	0.304432		BAL062_00729	0.0812662	0.42345	0.542924		BAL062_00729	0.73376	4.4913e-14	5.00683e-13		BAL062_00729	0.127829	0.20248	0.304432		BAL062_00729	0.473797	1.99554e-06	5.76623e-06
BAL062_00730	-0.10487	0.382954	0.502333		BAL062_00730	0.0640098	0.597235	0.702866		BAL062_00730	0.589739	2.65174e-07	1.32967e-06		BAL062_00730	-0.10487	0.382954	0.502333		BAL062_00730	0.0270174	0.821859	0.851757
BAL062_00732	-0.0840776	0.51437	0.623272		BAL062_00732	-0.0490991	0.703759	0.788423		BAL062_00732	-0.116661	0.364393	0.449432		BAL062_00732	-0.0840776	0.51437	0.623272		BAL062_00732	0.79167	7.57934e-10	3.30876e-09
BAL062_00733	-0.326348	0.0017731	0.00556436		BAL062_00733	-0.0894114	0.393092	0.514229		BAL062_00733	-0.314106	0.00225229	0.00532409		BAL062_00733	-0.326348	0.0017731	0.00556436		BAL062_00733	0.284924	0.00586521	0.0100435
BAL062_00734	0.524349	0.00158785	0.00503038		BAL062_00734	0.251228	0.131922	0.215719		BAL062_00734	-0.163307	0.325325	0.409424		BAL062_00734	0.524349	0.00158785	0.00503038		BAL062_00734	0.27775	0.0950258	0.128391
BAL062_00735	0.33672	0.113648	0.192466		BAL062_00735	0.44644	0.036611	0.0752197		BAL062_00735	-0.261609	0.217947	0.293189		BAL062_00735	0.33672	0.113648	0.192466		BAL062_00735	-0.137677	0.521383	0.579293
BAL062_00736	-0.613371	1.15e-06	7.59e-06		BAL062_00736	-0.840125	3.34e-11	4.99e-10		BAL062_00736	-1.20934	7.43192e-22	1.41501e-20		BAL062_00736	-0.613371	1.15e-06	7.59e-06		BAL062_00736	-0.292788	0.0200507	0.0311701
BAL062_00737	-0.170967	0.178049	0.27468		BAL062_00737	-0.609323	1.93e-06	1.29e-05		BAL062_00737	-0.60632	1.66569e-06	7.34663e-06		BAL062_00737	-0.170967	0.178049	0.27468		BAL062_00737	-0.284056	0.0254892	0.0388706
BAL062_00738	0.621935	8.25e-09	7.94e-08		BAL062_00738	-0.0853666	0.437912	0.558054		BAL062_00738	0.64409	1.3699e-09	9.13106e-09		BAL062_00738	0.621935	8.25e-09	7.94e-08		BAL062_00738	0.401808	0.000209503	0.000456257
BAL062_00739	0.0882449	0.484583	0.597065		BAL062_00739	0.133346	0.297388	0.415608		BAL062_00739	0.658161	6.88685e-08	3.72529e-07		BAL062_00739	0.0882449	0.484583	0.597065		BAL062_00739	-0.288518	0.0253265	0.0386685
BAL062_00740	0.684004	0.000609426	0.00217628		BAL062_00740	0.584206	0.00356891	0.0104859		BAL062_00740	0.630596	0.00147086	0.00364492		BAL062_00740	0.684004	0.000609426	0.00217628		BAL062_00740	-0.157339	0.435443	0.497095
BAL062_00741	-0.558653	1.31e-06	8.5e-06		BAL062_00741	-0.82506	9.61e-13	1.73e-11		BAL062_00741	-1.0695	1.9399e-20	3.47017e-19		BAL062_00741	-0.558653	1.31e-06	8.5e-06		BAL062_00741	1.08412	5.25929e-21	7.60423e-20
BAL062_00742	-0.369237	0.00487551	0.0134707		BAL062_00742	-0.227414	0.0848828	0.15065		BAL062_00742	-0.346124	0.00709396	0.0149171		BAL062_00742	-0.369237	0.00487551	0.0134707		BAL062_00742	-0.636795	1.5648e-06	4.57659e-06
BAL062_00743	-0.291245	0.0296133	0.0633709		BAL062_00743	0.0210767	0.875098	0.917315		BAL062_00743	0.0022401	0.986241	0.992434		BAL062_00743	-0.291245	0.0296133	0.0633709		BAL062_00743	-0.12838	0.336506	0.396144
BAL062_00744	-0.166879	0.181775	0.279419		BAL062_00744	0.350623	0.00483886	0.0136941		BAL062_00744	0.109376	0.367856	0.452005		BAL062_00744	-0.166879	0.181775	0.279419		BAL062_00744	0.186416	0.133101	0.173351
BAL062_00745	-0.0274791	0.876372	0.913843		BAL062_00745	0.22198	0.211465	0.317073		BAL062_00745	0.612078	0.000295809	0.000855398		BAL062_00745	-0.0274791	0.876372	0.913843		BAL062_00745	-0.412618	0.0236791	0.0362972
BAL062_00746	-0.409819	0.0228888	0.051131		BAL062_00746	-0.0386198	0.830054	0.888608		BAL062_00746	-0.576841	0.00100243	0.00259096		BAL062_00746	-0.409819	0.0228888	0.051131		BAL062_00746	-0.864762	3.2462e-06	9.16659e-06
BAL062_00747	-0.188042	0.144433	0.232422		BAL062_00747	0.00864271	0.946773	0.965912		BAL062_00747	-0.486679	0.000125713	0.000392443		BAL062_00747	-0.188042	0.144433	0.232422		BAL062_00747	-0.297559	0.0216911	0.0334902
BAL062_00748	-0.339605	0.132555	0.216663		BAL062_00748	-0.291492	0.20264	0.306832		BAL062_00748	-0.121808	0.589104	0.661903		BAL062_00748	-0.339605	0.132555	0.216663		BAL062_00748	-0.357389	0.115055	0.152362
BAL062_00749	-0.0712479	0.752171	0.823001		BAL062_00749	0.0702503	0.757291	0.832372		BAL062_00749	-0.590785	0.00740294	0.015495		BAL062_00749	-0.0712479	0.752171	0.823001		BAL062_00749	0.11155	0.619975	0.671741
BAL062_00750	0.240571	0.292381	0.405517		BAL062_00750	-0.386541	0.104719	0.179079		BAL062_00750	0.150511	0.508277	0.588628		BAL062_00750	0.240571	0.292381	0.405517		BAL062_00750	-0.285711	0.222016	0.273065
BAL062_00751	0.431694	0.0114433	0.0281933		BAL062_00751	0.459232	0.00716717	0.019209		BAL062_00751	0.751706	1.03488e-05	3.99612e-05		BAL062_00751	0.431694	0.0114433	0.0281933		BAL062_00751	1.43775	3.48765e-17	3.46602e-16
BAL062_00752	-0.0788556	0.583521	0.686097		BAL062_00752	-0.118419	0.41862	0.538456		BAL062_00752	0.209158	0.13319	0.193118		BAL062_00752	-0.0788556	0.583521	0.686097		BAL062_00752	0.227458	0.110815	0.147217
BAL062_00753	0.289154	0.0568444	0.109366		BAL062_00753	0.38144	0.0124029	0.030229		BAL062_00753	0.444176	0.0029485	0.00677012		BAL062_00753	0.289154	0.0568444	0.109366		BAL062_00753	1.09578	3.24417e-13	2.07261e-12
BAL062_00754	-0.0834083	0.585981	0.687938		BAL062_00754	0.170238	0.267671	0.381142		BAL062_00754	0.810207	4.92147e-08	2.70786e-07		BAL062_00754	-0.0834083	0.585981	0.687938		BAL062_00754	0.461175	0.0023356	0.00424916
BAL062_00755	-0.231439	0.114325	0.193102		BAL062_00755	0.180935	0.215941	0.321374		BAL062_00755	0.307705	0.0297692	0.0525677		BAL062_00755	-0.231439	0.114325	0.193102		BAL062_00755	0.764152	8.12216e-08	2.76441e-07
BAL062_00756	-0.453097	0.00793498	0.0207464		BAL062_00756	-0.128696	0.451334	0.569311		BAL062_00756	0.114022	0.492102	0.573737		BAL062_00756	-0.453097	0.00793498	0.0207464		BAL062_00756	0.38651	0.0204204	0.0316809
BAL062_00757	1.64186	8.14e-15	1.8e-13		BAL062_00757	1.24156	4.35e-09	4.77e-08		BAL062_00757	1.4551	5.72107e-12	5.08158e-11		BAL062_00757	1.64186	8.14e-15	1.8e-13		BAL062_00757	0.769317	0.000275853	0.000589406
BAL062_00758	1.91957	3.26e-14	6.54e-13		BAL062_00758	1.50633	2.62e-09	2.99e-08		BAL062_00758	1.9022	5.46917e-14	5.97569e-13		BAL062_00758	1.91957	3.26e-14	6.54e-13		BAL062_00758	0.891281	0.000427505	0.000886353
BAL062_00759	1.94332	2.23e-16	5.42e-15		BAL062_00759	1.61964	7.88e-12	1.26e-10		BAL062_00759	2.00408	2.45013e-17	3.50305e-16		BAL062_00759	1.94332	2.23e-16	5.42e-15		BAL062_00759	0.848207	0.000341192	0.000719421
BAL062_00760	1.89711	1.94e-23	7.55e-22		BAL062_00760	1.45098	2.45e-14	5.51e-13		BAL062_00760	2.1939	7.01721e-31	2.06017e-29		BAL062_00760	1.89711	1.94e-23	7.55e-22		BAL062_00760	0.547788	0.00402857	0.00707138
BAL062_00761	-0.0946663	0.635448	0.726712		BAL062_00761	0.533013	0.00757877	0.0200336		BAL062_00761	0.238367	0.231647	0.308275		BAL062_00761	-0.0946663	0.635448	0.726712		BAL062_00761	0.686993	0.000574299	0.00116373
BAL062_00762	-0.268793	0.0193803	0.0444199		BAL062_00762	0.157289	0.171025	0.267813		BAL062_00762	-0.396765	0.000510479	0.00140537		BAL062_00762	-0.268793	0.0193803	0.0444199		BAL062_00762	0.231534	0.0433234	0.0629237
BAL062_00763	0.114508	0.483034	0.595847		BAL062_00763	-0.124351	0.446281	0.564976		BAL062_00763	0.241759	0.138604	0.200101		BAL062_00763	0.114508	0.483034	0.595847		BAL062_00763	0.80883	7.234e-07	2.19589e-06
BAL062_00764	-0.0499553	0.793217	0.852631		BAL062_00764	-0.212292	0.265388	0.378707		BAL062_00764	0.128135	0.501289	0.582361		BAL062_00764	-0.0499553	0.793217	0.852631		BAL062_00764	0.713992	0.000178783	0.000394718
BAL062_00765	1.07948	2.29e-10	2.81e-09		BAL062_00765	1.07976	2.35e-10	3.09e-09		BAL062_00765	3.88452	2.84532e-116	6.07951e-114		BAL062_00765	1.07948	2.29e-10	2.81e-09		BAL062_00765	0.505281	0.00304794	0.00544468
BAL062_00766	0.224905	0.0770287	0.139742		BAL062_00766	0.496779	9.88e-05	0.000459264		BAL062_00766	0.573803	1.73309e-06	7.6264e-06		BAL062_00766	0.224905	0.0770287	0.139742		BAL062_00766	-0.63682	1.77348e-06	5.15557e-06
BAL062_00767	0.249966	0.0921881	0.162077		BAL062_00767	0.412943	0.00548048	0.0152527		BAL062_00767	0.433326	0.00322214	0.00731977		BAL062_00767	0.249966	0.0921881	0.162077		BAL062_00767	0.686826	3.5214e-06	9.84252e-06
BAL062_00768	0.11855	0.422465	0.54034		BAL062_00768	0.607395	3.87e-05	0.0001978		BAL062_00768	0.521751	0.000340726	0.000969254		BAL062_00768	0.11855	0.422465	0.54034		BAL062_00768	0.79364	6.75908e-08	2.32309e-07
BAL062_00769	0.219022	0.149445	0.238069		BAL062_00769	0.356072	0.0198209	0.0452948		BAL062_00769	0.298857	0.0430524	0.0729053		BAL062_00769	0.219022	0.149445	0.238069		BAL062_00769	1.23359	1.44843e-16	1.3587e-15
BAL062_00770	-0.516849	0.0499305	0.0973304		BAL062_00770	-0.211875	0.422314	0.541949		BAL062_00770	-0.0377142	0.885987	0.917229		BAL062_00770	-0.516849	0.0499305	0.0973304		BAL062_00770	0.365997	0.156926	0.200979
BAL062_00771	0.212861	0.223989	0.3283		BAL062_00771	-0.0402004	0.822016	0.882107		BAL062_00771	0.474072	0.00596992	0.0127699		BAL062_00771	0.212861	0.223989	0.3283		BAL062_00771	0.584677	0.00076694	0.00152516
BAL062_00772	0.32591	0.0293727	0.0629346		BAL062_00772	-0.192154	0.200808	0.304538		BAL062_00772	0.134538	0.367175	0.451312		BAL062_00772	0.32591	0.0293727	0.0629346		BAL062_00772	1.17123	4.36501e-15	3.52686e-14
BAL062_00773	-1.00116	1.78e-14	3.72e-13		BAL062_00773	-0.896231	7.61e-12	1.22e-10		BAL062_00773	-0.598014	3.97738e-06	1.64838e-05		BAL062_00773	-1.00116	1.78e-14	3.72e-13		BAL062_00773	-0.288715	0.026422	0.0401656
BAL062_00774	-0.804385	2.26e-12	3.58e-11		BAL062_00774	-0.75243	6.57e-11	9.43e-10		BAL062_00774	-0.617323	4.92109e-08	2.70786e-07		BAL062_00774	-0.804385	2.26e-12	3.58e-11		BAL062_00774	-0.759096	3.64817e-11	1.85593e-10
BAL062_00775	-0.389898	0.00179729	0.00562899		BAL062_00775	-0.672757	8.88e-08	7.69e-07		BAL062_00775	-1.04556	5.15147e-17	7.17847e-16		BAL062_00775	-0.389898	0.00179729	0.00562899		BAL062_00775	-0.580764	3.52692e-06	9.85079e-06
BAL062_00776	-0.712893	5.68e-05	0.000263214		BAL062_00776	-0.6262	0.000412213	0.00160625		BAL062_00776	-0.610215	0.00055959	0.00152745		BAL062_00776	-0.712893	5.68e-05	0.000263214		BAL062_00776	-0.753685	2.10021e-05	5.32764e-05
BAL062_00777	-0.284418	0.000887882	0.00299806		BAL062_00777	-0.418049	1.05e-06	7.46e-06		BAL062_00777	-0.608519	1.1062e-12	1.05308e-11		BAL062_00777	-0.284418	0.000887882	0.00299806		BAL062_00777	-0.00318757	0.970278	0.976627
BAL062_00778	-0.236684	0.103285	0.177814		BAL062_00778	-0.310011	0.0336833	0.0701122		BAL062_00778	-0.43414	0.0026342	0.00612895		BAL062_00778	-0.236684	0.103285	0.177814		BAL062_00778	0.347418	0.016366	0.0258072
BAL062_00779	-0.392618	0.00195899	0.00608586		BAL062_00779	-0.635005	5.85e-07	4.39e-06		BAL062_00779	-0.760478	1.88281e-09	1.23783e-08		BAL062_00779	-0.392618	0.00195899	0.00608586		BAL062_00779	0.0815266	0.519803	0.577915
BAL062_00780	-0.417922	0.0282121	0.0607184		BAL062_00780	-0.339394	0.0751951	0.137062		BAL062_00780	-0.588505	0.00194334	0.00466547		BAL062_00780	-0.417922	0.0282121	0.0607184		BAL062_00780	-0.638345	0.000819473	0.00161708
BAL062_00781	-0.0111584	0.952048	0.967647		BAL062_00781	0.234882	0.205819	0.310668		BAL062_00781	0.121825	0.509893	0.590144		BAL062_00781	-0.0111584	0.952048	0.967647		BAL062_00781	0.59318	0.00136082	0.00258086
BAL062_00782	0.0118093	0.936357	0.955234		BAL062_00782	-0.0826681	0.580633	0.688807		BAL062_00782	-0.391846	0.00739108	0.0154826		BAL062_00782	0.0118093	0.936357	0.955234		BAL062_00782	0.000596776	0.996788	0.997566
BAL062_00783	-0.0523706	0.759644	0.828115		BAL062_00783	-0.234436	0.170943	0.267813		BAL062_00783	-0.466137	0.00645503	0.0137145		BAL062_00783	-0.0523706	0.759644	0.828115		BAL062_00783	1.13964	2.73906e-11	1.42937e-10
BAL062_00784	0.434011	0.0518677	0.100647		BAL062_00784	0.484302	0.0300887	0.0635482		BAL062_00784	0.742272	0.000876547	0.00230116		BAL062_00784	0.434011	0.0518677	0.100647		BAL062_00784	1.00947	6.08085e-06	1.64004e-05
BAL062_00785	0.958706	8.05e-07	5.43e-06		BAL062_00785	0.784985	5.4e-05	0.000266967		BAL062_00785	1.03688	9.17978e-08	4.88319e-07		BAL062_00785	0.958706	8.05e-07	5.43e-06		BAL062_00785	1.50904	7.89052e-15	6.15557e-14
BAL062_00786	0.693636	0.00077337	0.00266045		BAL062_00786	0.658618	0.00141258	0.0046428		BAL062_00786	0.902165	1.21997e-05	4.65016e-05		BAL062_00786	0.693636	0.00077337	0.00266045		BAL062_00786	1.25006	1.36319e-09	5.81892e-09
BAL062_00787	0.180852	0.402168	0.520788		BAL062_00787	0.319382	0.139065	0.225322		BAL062_00787	0.488044	0.023723	0.0430169		BAL062_00787	0.180852	0.402168	0.520788		BAL062_00787	0.711269	0.000982793	0.001909
BAL062_00788	1.11313	7.03e-10	7.98e-09		BAL062_00788	1.13107	3.75e-10	4.76e-09		BAL062_00788	1.3507	7.16946e-14	7.72374e-13		BAL062_00788	1.11313	7.03e-10	7.98e-09		BAL062_00788	1.56154	5.15948e-18	5.57398e-17
BAL062_00789	0.615663	0.00539729	0.0147954		BAL062_00789	0.812173	0.000242442	0.00101683		BAL062_00789	0.847272	0.000127764	0.000398526		BAL062_00789	0.615663	0.00539729	0.0147954		BAL062_00789	1.20716	4.86072e-08	1.70724e-07
BAL062_00790	0.7689	3.53e-06	2.15e-05		BAL062_00790	0.864164	1.88e-07	1.55e-06		BAL062_00790	0.949404	1.00612e-08	6.03674e-08		BAL062_00790	0.7689	3.53e-06	2.15e-05		BAL062_00790	1.32493	1.3207e-15	1.13633e-14
BAL062_00791	1.00152	4.62e-17	1.22e-15		BAL062_00791	0.692477	6.7e-09	7.14e-08		BAL062_00791	0.654804	3.89656e-08	2.18672e-07		BAL062_00791	1.00152	4.62e-17	1.22e-15		BAL062_00791	1.5286	1.24218e-37	6.28608e-36
BAL062_00792	0.320405	0.0994274	0.172055		BAL062_00792	0.273268	0.160048	0.253728		BAL062_00792	0.127286	0.512646	0.591905		BAL062_00792	0.320405	0.0994274	0.172055		BAL062_00792	0.643853	0.000928738	0.00180857
BAL062_00793	0.140853	0.2717	0.382208		BAL062_00793	-0.201235	0.117703	0.197249		BAL062_00793	-0.192455	0.132227	0.192048		BAL062_00793	0.140853	0.2717	0.382208		BAL062_00793	1.16975	5.47249e-20	7.11054e-19
BAL062_00794	-0.506969	0.00150291	0.00479551		BAL062_00794	-0.333548	0.0370903	0.0758889		BAL062_00794	-0.380172	0.0164382	0.0313287		BAL062_00794	-0.506969	0.00150291	0.00479551		BAL062_00794	0.516513	0.00114389	0.00219969
BAL062_00795	-0.244165	0.162773	0.255624		BAL062_00795	-0.0907594	0.604602	0.708069		BAL062_00795	-0.0727469	0.674437	0.739019		BAL062_00795	-0.244165	0.162773	0.255624		BAL062_00795	0.965496	2.73017e-08	9.89655e-08
BAL062_00796	-0.046421	0.746476	0.817468		BAL062_00796	-0.22261	0.124273	0.205875		BAL062_00796	-0.353899	0.0124988	0.0246876		BAL062_00796	-0.046421	0.746476	0.817468		BAL062_00796	0.267325	0.0619155	0.0870665
BAL062_00797	-0.742201	9.28e-06	5.13e-05		BAL062_00797	-0.196161	0.240866	0.35143		BAL062_00797	-0.071364	0.667913	0.734361		BAL062_00797	-0.742201	9.28e-06	5.13e-05		BAL062_00797	-1.53058	1.06595e-19	1.34414e-18
BAL062_00798	-0.539442	0.012694	0.0308408		BAL062_00798	-0.754983	0.000493679	0.00188924		BAL062_00798	-0.489952	0.023388	0.0425296		BAL062_00798	-0.539442	0.012694	0.0308408		BAL062_00798	-0.202453	0.349443	0.410118
BAL062_00799	-1.17854	6.5e-10	7.4e-09		BAL062_00799	-1.137	2.74e-09	3.1e-08		BAL062_00799	-2.11383	1.53495e-28	4.15734e-27		BAL062_00799	-1.17854	6.5e-10	7.4e-09		BAL062_00799	-1.23904	8.66461e-11	4.18119e-10
BAL062_00800	-1.63771	5.66e-51	8.07e-49		BAL062_00800	-1.28885	3.27e-32	2.29e-30		BAL062_00800	-2.12256	4.55878e-86	4.49566e-84		BAL062_00800	-1.63771	5.66e-51	8.07e-49		BAL062_00800	-1.17031	2.39969e-27	5.73243e-26
BAL062_00801	-0.936572	1.36e-13	2.56e-12		BAL062_00801	-0.994828	9.03e-15	2.17e-13		BAL062_00801	-1.56853	1.88436e-35	6.64884e-34		BAL062_00801	-0.936572	1.36e-13	2.56e-12		BAL062_00801	-0.812735	1.29338e-10	6.05153e-10
BAL062_00802	-0.454486	0.0358453	0.0739598		BAL062_00802	-0.204107	0.347392	0.467975		BAL062_00802	-0.586216	0.00563405	0.0121121		BAL062_00802	-0.454486	0.0358453	0.0739598		BAL062_00802	-0.279355	0.19604	0.245193
BAL062_00803	-1.16613	8.38e-12	1.24e-10		BAL062_00803	-0.928112	6e-08	5.46e-07		BAL062_00803	-0.790643	2.16561e-06	9.33736e-06		BAL062_00803	-1.16613	8.38e-12	1.24e-10		BAL062_00803	-0.717555	2.21941e-05	5.59361e-05
BAL062_00804	-0.522796	0.00896617	0.0228825		BAL062_00804	-0.202266	0.312496	0.431858		BAL062_00804	-0.389839	0.0458009	0.0769552		BAL062_00804	-0.522796	0.00896617	0.0228825		BAL062_00804	-0.411761	0.0394391	0.05774
BAL062_00805	-0.360009	0.0297818	0.0635984		BAL062_00805	-0.250467	0.131032	0.214721		BAL062_00805	-0.409201	0.013274	0.0259674		BAL062_00805	-0.360009	0.0297818	0.0635984		BAL062_00805	1.0032	1.22964e-09	5.27225e-09
BAL062_00806	-0.291362	0.19568	0.296294		BAL062_00806	-0.283121	0.208672	0.313743		BAL062_00806	-0.154901	0.491393	0.573217		BAL062_00806	-0.291362	0.19568	0.296294		BAL062_00806	0.434742	0.0534868	0.0761607
BAL062_00807	0.317478	0.0421238	0.0847598		BAL062_00807	0.0730674	0.640223	0.736333		BAL062_00807	0.377733	0.0154805	0.0297131		BAL062_00807	0.317478	0.0421238	0.0847598		BAL062_00807	0.67767	1.43096e-05	3.68371e-05
BAL062_00808	-1.03993	2.44e-07	1.85e-06		BAL062_00808	-0.940824	3.21e-06	2.04e-05		BAL062_00808	-1.15646	7.36274e-09	4.49478e-08		BAL062_00808	-1.03993	2.44e-07	1.85e-06		BAL062_00808	-0.926914	4.17526e-06	1.15526e-05
BAL062_00809	0.17534	0.226538	0.331279		BAL062_00809	-0.0470235	0.746563	0.824134		BAL062_00809	0.121597	0.399214	0.484652		BAL062_00809	0.17534	0.226538	0.331279		BAL062_00809	1.03804	6.94824e-13	4.2894e-12
BAL062_00810	-0.121181	0.441498	0.558003		BAL062_00810	-0.318041	0.0442076	0.0880489		BAL062_00810	0.03401	0.828235	0.870563		BAL062_00810	-0.121181	0.441498	0.558003		BAL062_00810	0.83535	1.00723e-07	3.38325e-07
BAL062_00811	0.286025	0.0435801	0.086844		BAL062_00811	-0.0234587	0.868724	0.913431		BAL062_00811	-0.0985726	0.486274	0.568972		BAL062_00811	0.286025	0.0435801	0.086844		BAL062_00811	0.394462	0.005381	0.00925965
BAL062_00812	0.148065	0.403753	0.522103		BAL062_00812	0.358037	0.0435053	0.0869202		BAL062_00812	0.46023	0.00941679	0.0191523		BAL062_00812	0.148065	0.403753	0.522103		BAL062_00812	0.618416	0.000487123	0.00100347
BAL062_00813	0.243434	0.0400461	0.0811899		BAL062_00813	0.436709	0.0002474	0.00103649		BAL062_00813	-0.128608	0.260984	0.34141		BAL062_00813	0.243434	0.0400461	0.0811899		BAL062_00813	0.300741	0.0112689	0.0182947
BAL062_00814	-0.172945	0.142261	0.2296		BAL062_00814	0.00238566	0.983947	0.98909		BAL062_00814	-0.232718	0.0409461	0.0695578		BAL062_00814	-0.172945	0.142261	0.2296		BAL062_00814	0.546444	2.44121e-06	6.93931e-06
BAL062_00815	-0.0960893	0.623038	0.716568		BAL062_00815	0.119457	0.541626	0.652803		BAL062_00815	0.0548798	0.77715	0.828414		BAL062_00815	-0.0960893	0.623038	0.716568		BAL062_00815	0.198332	0.309608	0.367176
BAL062_00817	0.509065	0.0195161	0.0446247		BAL062_00817	0.585706	0.00732342	0.0195732		BAL062_00817	0.540482	0.0125043	0.0246876		BAL062_00817	0.509065	0.0195161	0.0446247		BAL062_00817	-0.266034	0.225653	0.277183
BAL062_00820	0.57635	0.000168936	0.000706225		BAL062_00820	0.49414	0.00130109	0.00432869		BAL062_00820	0.640882	2.54679e-05	9.18852e-05		BAL062_00820	0.57635	0.000168936	0.000706225		BAL062_00820	1.26334	1.37438e-16	1.2965e-15
BAL062_00821	0.0647449	0.550536	0.655247		BAL062_00821	-0.057233	0.601386	0.706239		BAL062_00821	-0.34534	0.00126896	0.00320238		BAL062_00821	0.0647449	0.550536	0.655247		BAL062_00821	0.422247	9.21849e-05	0.000212174
BAL062_00822	-0.57085	2.89e-06	1.78e-05		BAL062_00822	-0.772622	3.42e-10	4.38e-09		BAL062_00822	-0.992134	3.50005e-16	4.51718e-15		BAL062_00822	-0.57085	2.89e-06	1.78e-05		BAL062_00822	0.439896	0.000276117	0.000589642
BAL062_00823	0.0985121	0.279571	0.390709		BAL062_00823	0.216692	0.0179291	0.0414643		BAL062_00823	0.0071254	0.936822	0.955455		BAL062_00823	0.0985121	0.279571	0.390709		BAL062_00823	1.15012	1.90345e-37	9.50736e-36
BAL062_00824	0.310347	0.0255565	0.0559739		BAL062_00824	0.823829	2.74e-09	3.1e-08		BAL062_00824	0.433096	0.00143344	0.00356138		BAL062_00824	0.310347	0.0255565	0.0559739		BAL062_00824	1.18287	6.26259e-18	6.70917e-17
BAL062_00825	-0.15668	0.196387	0.297013		BAL062_00825	-0.252475	0.0398807	0.080642		BAL062_00825	-0.270729	0.0239117	0.0432773		BAL062_00825	-0.15668	0.196387	0.297013		BAL062_00825	-0.957404	1.78531e-14	1.33586e-13
BAL062_00826	0.4763	5.18e-05	0.000243551		BAL062_00826	-0.187809	0.110878	0.18761		BAL062_00826	-0.131131	0.264905	0.345833		BAL062_00826	0.4763	5.18e-05	0.000243551		BAL062_00826	0.999937	1.91e-17	1.95369e-16
BAL062_00827	-0.231669	0.103839	0.178686		BAL062_00827	-0.354588	0.0134335	0.0322303		BAL062_00827	-0.718661	3.79537e-07	1.85241e-06		BAL062_00827	-0.231669	0.103839	0.178686		BAL062_00827	-1.19912	1.42177e-16	1.33695e-15
BAL062_00828	-0.493508	0.0033059	0.0096031		BAL062_00828	-0.538972	0.00140456	0.00462496		BAL062_00828	-0.999169	2.41205e-09	1.5513e-08		BAL062_00828	-0.493508	0.0033059	0.0096031		BAL062_00828	-1.08453	1.53022e-10	7.14227e-10
BAL062_00829	-1.08737	2.4e-12	3.78e-11		BAL062_00829	-1.17305	4.15e-14	8.92e-13		BAL062_00829	-1.78495	1.15792e-30	3.37375e-29		BAL062_00829	-1.08737	2.4e-12	3.78e-11		BAL062_00829	-0.523462	0.000735614	0.00146741
BAL062_00830	0.739672	7.55e-15	1.68e-13		BAL062_00830	1.27028	9.29e-41	8.71e-39		BAL062_00830	0.158747	0.0927785	0.141485		BAL062_00830	0.739672	7.55e-15	1.68e-13		BAL062_00830	1.09046	1.60172e-30	4.81266e-29
BAL062_00831	0.556574	1.84e-07	1.43e-06		BAL062_00831	1.23124	8.32e-31	5.24e-29		BAL062_00831	0.390244	0.000250114	0.000738816		BAL062_00831	0.556574	1.84e-07	1.43e-06		BAL062_00831	0.798151	7.47209e-14	5.1409e-13
BAL062_00832	-0.595699	0.0105985	0.0263319		BAL062_00832	-1.04805	9.94e-06	5.7e-05		BAL062_00832	-0.601254	0.00937752	0.0191128		BAL062_00832	-0.595699	0.0105985	0.0263319		BAL062_00832	0.0309391	0.893617	0.91372
BAL062_00833	-0.823875	1.22e-08	1.14e-07		BAL062_00833	-0.973681	2.01e-11	3.09e-10		BAL062_00833	-1.26865	1.55966e-18	2.44834e-17		BAL062_00833	-0.823875	1.22e-08	1.14e-07		BAL062_00833	0.625726	1.34923e-05	3.48265e-05
BAL062_00834	-0.0600289	0.713402	0.791388		BAL062_00834	0.118002	0.474148	0.590918		BAL062_00834	-0.173517	0.272797	0.354452		BAL062_00834	-0.0600289	0.713402	0.791388		BAL062_00834	-0.482721	0.00411816	0.00721897
BAL062_00835	0.988649	7.31e-19	2.13e-17		BAL062_00835	1.14684	1.26e-24	5.91e-23		BAL062_00835	3.11073	4.69529e-187	2.00646e-184		BAL062_00835	0.988649	7.31e-19	2.13e-17		BAL062_00835	0.668627	2.82152e-09	1.15565e-08
BAL062_00836	0.161507	0.4031	0.521643		BAL062_00836	0.375462	0.0529235	0.102438		BAL062_00836	1.14386	8.46318e-10	5.77117e-09		BAL062_00836	0.161507	0.4031	0.521643		BAL062_00836	-0.335683	0.0884593	0.120601
BAL062_00837	0.319277	0.0815925	0.146501		BAL062_00837	0.830909	5.81e-06	3.54e-05		BAL062_00837	0.906655	7.23139e-07	3.3917e-06		BAL062_00837	0.319277	0.0815925	0.146501		BAL062_00837	0.992205	6.0849e-08	2.10834e-07
BAL062_00838	-0.0115277	0.935871	0.955234		BAL062_00838	0.238816	0.0960625	0.16763		BAL062_00838	-0.348642	0.0140129	0.0271915		BAL062_00838	-0.0115277	0.935871	0.955234		BAL062_00838	0.0358047	0.802765	0.835345
BAL062_00839	0.0935036	0.495277	0.606165		BAL062_00839	-0.343036	0.012818	0.0310441		BAL062_00839	0.0966928	0.4783	0.561178		BAL062_00839	0.0935036	0.495277	0.606165		BAL062_00839	1.88824	1.47674e-43	9.62631e-42
BAL062_00840	-0.480505	0.00476033	0.0132285		BAL062_00840	-0.574696	0.000748403	0.00269762		BAL062_00840	-0.23133	0.173321	0.242662		BAL062_00840	-0.480505	0.00476033	0.0132285		BAL062_00840	0.615902	0.000288588	0.000614908
BAL062_00841	0.277973	0.0278196	0.0601429		BAL062_00841	0.204084	0.107448	0.183094		BAL062_00841	2.92069	3.42498e-121	7.74851e-119		BAL062_00841	0.277973	0.0278196	0.0601429		BAL062_00841	-0.391133	0.00209963	0.00384899
BAL062_00842	-0.254087	0.137428	0.22311		BAL062_00842	-0.260788	0.130204	0.213546		BAL062_00842	-0.733068	1.71669e-05	6.40386e-05		BAL062_00842	-0.254087	0.137428	0.22311		BAL062_00842	-0.155283	0.363891	0.424871
BAL062_00844	0.693953	0.00152029	0.00484428		BAL062_00844	0.251321	0.253735	0.366842		BAL062_00844	0.170703	0.435405	0.521348		BAL062_00844	0.693953	0.00152029	0.00484428		BAL062_00844	-0.566094	0.0106342	0.0173081
BAL062_00845	0.0247163	0.805163	0.861961		BAL062_00845	0.163173	0.106613	0.181834		BAL062_00845	0.218358	0.0237929	0.043103		BAL062_00845	0.0247163	0.805163	0.861961		BAL062_00845	-1.14209	3.75179e-26	8.0611e-25
BAL062_00846	-1.03211	8.7e-06	4.85e-05		BAL062_00846	-1.92692	1.23e-16	3.42e-15		BAL062_00846	-2.14556	2.70447e-20	4.79326e-19		BAL062_00846	-1.03211	8.7e-06	4.85e-05		BAL062_00846	-0.743049	0.00136233	0.00258232
BAL062_00848	0.101348	0.73521	0.808122		BAL062_00848	0.260462	0.390343	0.511503		BAL062_00848	0.306656	0.295216	0.377084		BAL062_00848	0.101348	0.73521	0.808122		BAL062_00848	-0.72224	0.0248813	0.038034
BAL062_00849	0.120311	0.702061	0.781513		BAL062_00849	0.0683863	0.830522	0.888608		BAL062_00849	-0.0697404	0.820072	0.863872		BAL062_00849	0.120311	0.702061	0.781513		BAL062_00849	-0.445158	0.168609	0.214513
BAL062_00850	0.435276	0.100153	0.172886		BAL062_00850	0.013307	0.961455	0.974632		BAL062_00850	-0.184823	0.4788	0.561594		BAL062_00850	0.435276	0.100153	0.172886		BAL062_00850	-0.735616	0.00990912	0.0162734
BAL062_00851	0.234694	0.0346684	0.0720339		BAL062_00851	0.300737	0.00711016	0.0190695		BAL062_00851	0.778955	8.44943e-13	8.14449e-12		BAL062_00851	0.234694	0.0346684	0.0720339		BAL062_00851	0.647451	4.74388e-09	1.90647e-08
BAL062_00852	0.251446	0.0437615	0.0871153		BAL062_00852	0.148723	0.242572	0.353383		BAL062_00852	0.494552	3.91564e-05	0.000135917		BAL062_00852	0.251446	0.0437615	0.0871153		BAL062_00852	0.681295	3.20661e-08	1.15151e-07
BAL062_00853	0.965146	7.41e-09	7.23e-08		BAL062_00853	0.977279	8.14e-09	8.62e-08		BAL062_00853	1.23468	3.55677e-14	3.99981e-13		BAL062_00853	0.965146	7.41e-09	7.23e-08		BAL062_00853	0.683314	5.725e-05	0.00013676
BAL062_00854	0.795992	0.000111408	0.000489127		BAL062_00854	1.229	2.17e-09	2.52e-08		BAL062_00854	1.73802	7.72813e-19	1.23329e-17		BAL062_00854	0.795992	0.000111408	0.000489127		BAL062_00854	0.389268	0.0645405	0.0905261
BAL062_00855	-0.0676437	0.575267	0.678258		BAL062_00855	0.268865	0.0260416	0.0563189		BAL062_00855	0.72947	3.45708e-10	2.47138e-09		BAL062_00855	-0.0676437	0.575267	0.678258		BAL062_00855	-0.653399	1.46399e-07	4.84137e-07
BAL062_00856	-0.59684	0.00278742	0.00830397		BAL062_00856	-0.0247078	0.900064	0.934174		BAL062_00856	0.218247	0.237135	0.314707		BAL062_00856	-0.59684	0.00278742	0.00830397		BAL062_00856	-0.489932	0.0139946	0.022324
BAL062_00857	0.549199	0.00142757	0.00457536		BAL062_00857	-0.0476407	0.7957	0.863018		BAL062_00857	0.0219497	0.8966	0.925973		BAL062_00857	0.549199	0.00142757	0.00457536		BAL062_00857	-0.131275	0.469502	0.528602
BAL062_00858	0.40292	0.000427485	0.00159777		BAL062_00858	0.382168	0.000980411	0.00340005		BAL062_00858	0.225316	0.0430054	0.0728628		BAL062_00858	0.40292	0.000427485	0.00159777		BAL062_00858	0.641418	1.76669e-08	6.56492e-08
BAL062_00859	-0.0680465	0.585197	0.6875		BAL062_00859	0.147702	0.238155	0.347739		BAL062_00859	-0.00583188	0.961635	0.974301		BAL062_00859	-0.0680465	0.585197	0.6875		BAL062_00859	0.675542	3.70079e-08	1.31667e-07
BAL062_00860	-0.319496	0.133345	0.217677		BAL062_00860	0.187855	0.377426	0.497457		BAL062_00860	-0.020566	0.922986	0.945102		BAL062_00860	-0.319496	0.133345	0.217677		BAL062_00860	0.243809	0.251895	0.3059
BAL062_00861	0.536963	0.000569693	0.00204839		BAL062_00861	0.523384	0.000823913	0.0029098		BAL062_00861	0.713094	3.51387e-06	1.46895e-05		BAL062_00861	0.536963	0.000569693	0.00204839		BAL062_00861	0.474639	0.00235732	0.00428462
BAL062_00862	-0.644719	0.000196432	0.000808864		BAL062_00862	-0.983203	1.51e-08	1.52e-07		BAL062_00862	-0.85234	8.1777e-07	3.80307e-06		BAL062_00862	-0.644719	0.000196432	0.000808864		BAL062_00862	0.152468	0.377633	0.438917
BAL062_00863	0.270982	0.135687	0.220656		BAL062_00863	0.112376	0.538647	0.65064		BAL062_00863	0.285667	0.112111	0.166221		BAL062_00863	0.270982	0.135687	0.220656		BAL062_00863	0.799109	1.00131e-05	2.63229e-05
BAL062_00864	0.314766	0.0535741	0.103697		BAL062_00864	0.219981	0.178332	0.277006		BAL062_00864	0.631443	9.97281e-05	0.000319363		BAL062_00864	0.314766	0.0535741	0.103697		BAL062_00864	0.880471	6.34833e-08	2.19278e-07
BAL062_00865	0.540129	0.000897096	0.00302387		BAL062_00865	0.554111	0.000682004	0.00248625		BAL062_00865	0.789501	9.43956e-07	4.32197e-06		BAL062_00865	0.540129	0.000897096	0.00302387		BAL062_00865	1.02148	3.0363e-10	1.3836e-09
BAL062_00866	0.410926	0.00830169	0.0213997		BAL062_00866	0.555948	0.000390446	0.00154016		BAL062_00866	0.551775	0.000288359	0.000836372		BAL062_00866	0.410926	0.00830169	0.0213997		BAL062_00866	0.727273	2.5737e-06	7.30512e-06
BAL062_00867	-0.0634345	0.555849	0.659406		BAL062_00867	0.141377	0.191318	0.292545		BAL062_00867	-0.219259	0.037884	0.0648223		BAL062_00867	-0.0634345	0.555849	0.659406		BAL062_00867	-0.366943	0.000769187	0.00152883
BAL062_00868	0.0790165	0.576238	0.679195		BAL062_00868	0.159238	0.260244	0.373894		BAL062_00868	0.316646	0.0249391	0.0449887		BAL062_00868	0.0790165	0.576238	0.679195		BAL062_00868	1.18928	3.76055e-17	3.7276e-16
BAL062_00869	-0.295971	0.177037	0.273557		BAL062_00869	-0.0696614	0.750717	0.826821		BAL062_00869	0.00120664	0.995606	0.997941		BAL062_00869	-0.295971	0.177037	0.273557		BAL062_00869	0.781252	0.000363665	0.000761796
BAL062_00870	0.288257	0.0014777	0.00472813		BAL062_00870	-0.289436	0.00145793	0.00476595		BAL062_00870	-0.101889	0.260341	0.340685		BAL062_00870	0.288257	0.0014777	0.00472813		BAL062_00870	0.704622	7.49816e-15	5.8733e-14
BAL062_00871	-0.188433	0.197694	0.298755		BAL062_00871	-0.0676578	0.647898	0.742368		BAL062_00871	-0.330191	0.0194383	0.0362911		BAL062_00871	-0.188433	0.197694	0.298755		BAL062_00871	-0.419517	0.00487819	0.00846258
BAL062_00872	0.32095	0.239316	0.345241		BAL062_00872	0.00523924	0.985253	0.989627		BAL062_00872	0.115364	0.666635	0.733585		BAL062_00872	0.32095	0.239316	0.345241		BAL062_00872	-0.333671	0.242116	0.295331
BAL062_00873	-0.0754114	0.638939	0.728754		BAL062_00873	0.117929	0.467415	0.584231		BAL062_00873	-0.211861	0.169944	0.238629		BAL062_00873	-0.0754114	0.638939	0.728754		BAL062_00873	-0.790357	3.82479e-06	1.06441e-05
BAL062_00874	0.0982311	0.582853	0.685521		BAL062_00874	0.259205	0.151742	0.242561		BAL062_00874	0.0432552	0.799503	0.847076		BAL062_00874	0.0982311	0.582853	0.685521		BAL062_00874	-0.923954	2.16755e-06	6.21655e-06
BAL062_00875	0.110658	0.65224	0.740661		BAL062_00875	-0.0708458	0.774752	0.846986		BAL062_00875	-0.790593	0.00132853	0.00334175		BAL062_00875	0.110658	0.65224	0.740661		BAL062_00875	-0.851999	0.000662202	0.00132994
BAL062_00876	-0.0967619	0.663299	0.750264		BAL062_00876	-0.148097	0.511057	0.625167		BAL062_00876	-0.640718	0.00370645	0.00830228		BAL062_00876	-0.0967619	0.663299	0.750264		BAL062_00876	-0.564066	0.0128499	0.0206608
BAL062_00877	-0.107186	0.757222	0.826881		BAL062_00877	-0.0272257	0.938354	0.960327		BAL062_00877	-0.590198	0.0902958	0.138193		BAL062_00877	-0.107186	0.757222	0.826881		BAL062_00877	-0.76548	0.0355459	0.0524595
BAL062_00878	-0.623656	0.0776509	0.140738		BAL062_00878	-0.0937726	0.787548	0.856835		BAL062_00878	-0.0611867	0.854729	0.89377		BAL062_00878	-0.623656	0.0776509	0.140738		BAL062_00878	-0.318339	0.359576	0.420599
BAL062_00879	-0.699888	1.86e-11	2.6e-10		BAL062_00879	-0.400844	0.000123186	0.000558036		BAL062_00879	-0.337086	0.000881978	0.00231384		BAL062_00879	-0.699888	1.86e-11	2.6e-10		BAL062_00879	-0.182207	0.0767678	0.106166
BAL062_00880	-0.731079	2.03e-08	1.82e-07		BAL062_00880	-0.347894	0.00757901	0.0200336		BAL062_00880	-0.57224	7.55434e-06	2.96469e-05		BAL062_00880	-0.731079	2.03e-08	1.82e-07		BAL062_00880	-0.0293829	0.819872	0.849926
BAL062_00881	-0.605468	3.03e-07	2.25e-06		BAL062_00881	-0.637783	8.56e-08	7.48e-07		BAL062_00881	-0.829644	1.15587e-12	1.09495e-11		BAL062_00881	-0.605468	3.03e-07	2.25e-06		BAL062_00881	-0.297748	0.0115061	0.0186483
BAL062_00882	0.116231	0.3642	0.484005		BAL062_00882	-0.00579911	0.964016	0.976199		BAL062_00882	0.042314	0.739824	0.795905		BAL062_00882	0.116231	0.3642	0.484005		BAL062_00882	1.04113	3.37145e-16	3.08728e-15
BAL062_00883	-0.75464	0.0641556	0.120715		BAL062_00883	0.0162676	0.968127	0.979331		BAL062_00883	-0.407662	0.31656	0.39957		BAL062_00883	-0.75464	0.0641556	0.120715		BAL062_00883	-1.28657	0.00165161	0.00308953
BAL062_00884	-0.141151	0.350166	0.469738		BAL062_00884	0.105007	0.487229	0.602976		BAL062_00884	-0.669772	9.09575e-06	3.52703e-05		BAL062_00884	-0.141151	0.350166	0.469738		BAL062_00884	-0.602555	6.91966e-05	0.00016297
BAL062_00885	-0.379324	0.00779336	0.0204038		BAL062_00885	-0.062744	0.660176	0.751605		BAL062_00885	-0.272606	0.0513845	0.0854039		BAL062_00885	-0.379324	0.00779336	0.0204038		BAL062_00885	0.252569	0.0732198	0.101625
BAL062_00886	-0.301971	0.0348352	0.0722243		BAL062_00886	-0.136503	0.341584	0.461282		BAL062_00886	-0.349321	0.0134665	0.0262903		BAL062_00886	-0.301971	0.0348352	0.0722243		BAL062_00886	0.367709	0.00966819	0.0159382
BAL062_00887	0.336812	0.0899322	0.158495		BAL062_00887	0.269648	0.174933	0.272717		BAL062_00887	1.95797	4.71599e-23	9.54617e-22		BAL062_00887	0.336812	0.0899322	0.158495		BAL062_00887	0.714314	0.000320862	0.000679535
BAL062_00888	0.589093	0.0121835	0.0297888		BAL062_00888	0.36558	0.120392	0.200664		BAL062_00888	2.05597	1.50478e-18	2.38164e-17		BAL062_00888	0.589093	0.0121835	0.0297888		BAL062_00888	0.962153	4.19196e-05	0.000102331
BAL062_00889	-0.068138	0.538215	0.64425		BAL062_00889	0.0244647	0.825741	0.885364		BAL062_00889	-0.280672	0.0106568	0.0213915		BAL062_00889	-0.068138	0.538215	0.64425		BAL062_00889	0.273468	0.0132256	0.0212029
BAL062_00890	-0.229478	0.0622253	0.117775		BAL062_00890	-0.145676	0.237445	0.347097		BAL062_00890	-0.548257	7.89316e-06	3.08821e-05		BAL062_00890	-0.229478	0.0622253	0.117775		BAL062_00890	0.915459	7.76326e-14	5.3317e-13
BAL062_00891	0.384492	0.00547247	0.0149482		BAL062_00891	0.0740264	0.594645	0.701105		BAL062_00891	0.47457	0.000557629	0.00152318		BAL062_00891	0.384492	0.00547247	0.0149482		BAL062_00891	1.22577	6.30396e-19	7.30272e-18
BAL062_00892	0.11634	0.370904	0.491218		BAL062_00892	-0.139237	0.287563	0.40408		BAL062_00892	0.303433	0.0185211	0.0347982		BAL062_00892	0.11634	0.370904	0.491218		BAL062_00892	0.849824	5.13562e-11	2.5585e-10
BAL062_00893	0.944729	8.38e-15	1.84e-13		BAL062_00893	0.369599	0.00253336	0.00785749		BAL062_00893	0.439985	0.000279396	0.000815912		BAL062_00893	0.944729	8.38e-15	1.84e-13		BAL062_00893	1.77057	3.60264e-48	2.88661e-46
BAL062_00894	0.19536	0.207922	0.309588		BAL062_00894	-0.15876	0.306698	0.425373		BAL062_00894	-0.0380698	0.805962	0.851808		BAL062_00894	0.19536	0.207922	0.309588		BAL062_00894	0.979061	2.69398e-10	1.23493e-09
BAL062_00895	-0.228846	0.147837	0.23622		BAL062_00895	-0.345514	0.0291199	0.0618758		BAL062_00895	-0.339681	0.0313778	0.0548937		BAL062_00895	-0.228846	0.147837	0.23622		BAL062_00895	-0.0844136	0.593409	0.647264
BAL062_00896	-0.220225	0.00970799	0.0245799		BAL062_00896	-0.193816	0.0236632	0.052184		BAL062_00896	-0.670219	1.90351e-15	2.33149e-14		BAL062_00896	-0.220225	0.00970799	0.0245799		BAL062_00896	-0.1903	0.0255783	0.0389909
BAL062_00897	-1.10317	8.31e-09	7.97e-08		BAL062_00897	-0.777196	4.93e-05	0.000246067		BAL062_00897	-1.0229	8.67043e-08	4.63146e-07		BAL062_00897	-1.10317	8.31e-09	7.97e-08		BAL062_00897	-1.40371	2.38386e-13	1.55659e-12
BAL062_00898	-1.0201	2.43e-10	2.97e-09		BAL062_00898	-0.851146	1.31e-07	1.11e-06		BAL062_00898	-0.987524	7.67734e-10	5.26329e-09		BAL062_00898	-1.0201	2.43e-10	2.97e-09		BAL062_00898	-0.934833	6.56074e-09	2.58796e-08
BAL062_00899	0.316596	0.0782081	0.141481		BAL062_00899	0.125557	0.48602	0.602007		BAL062_00899	0.0217054	0.903661	0.931764		BAL062_00899	0.316596	0.0782081	0.141481		BAL062_00899	-0.540978	0.00275136	0.00494518
BAL062_00900	0.00376272	0.980491	0.988458		BAL062_00900	-0.0252295	0.870122	0.913842		BAL062_00900	0.0358462	0.815077	0.859316		BAL062_00900	0.00376272	0.980491	0.988458		BAL062_00900	-0.826472	9.8767e-08	3.32334e-07
BAL062_00901	-0.072518	0.576956	0.679832		BAL062_00901	-0.138969	0.285734	0.401803		BAL062_00901	0.273678	0.0348591	0.0602013		BAL062_00901	-0.072518	0.576956	0.679832		BAL062_00901	-0.807558	5.88875e-10	2.62739e-09
BAL062_00902	0.885941	2.34e-09	2.46e-08		BAL062_00902	0.370424	0.0133428	0.0320928		BAL062_00902	0.956597	6.91812e-11	5.32142e-10		BAL062_00902	0.885941	2.34e-09	2.46e-08		BAL062_00902	1.82887	2.94637e-35	1.20551e-33
BAL062_00903	0.689081	1.25e-08	1.16e-07		BAL062_00903	0.452237	0.00020221	0.000867967		BAL062_00903	0.81551	1.08738e-11	9.2729e-11		BAL062_00903	0.689081	1.25e-08	1.16e-07		BAL062_00903	2.15852	5.31377e-72	1.20216e-69
BAL062_00904	-0.549621	0.0266346	0.0579393		BAL062_00904	-1.09055	1.33e-05	7.44e-05		BAL062_00904	-0.464196	0.0615803	0.100313		BAL062_00904	-0.549621	0.0266346	0.0579393		BAL062_00904	-1.131	5.88594e-06	1.59306e-05
BAL062_00905	0.681137	1.85e-07	1.43e-06		BAL062_00905	0.459551	0.000452674	0.00175149		BAL062_00905	1.35893	1.39958e-25	3.24264e-24		BAL062_00905	0.681137	1.85e-07	1.43e-06		BAL062_00905	1.25975	4.53717e-22	7.12243e-21
BAL062_00906	0.956164	2.66e-06	1.64e-05		BAL062_00906	0.597332	0.00339145	0.0100412		BAL062_00906	1.29228	2.00155e-10	1.46349e-09		BAL062_00906	0.956164	2.66e-06	1.64e-05		BAL062_00906	1.25809	6.40248e-10	2.84013e-09
BAL062_00907	0.617352	3.99e-05	0.0001921		BAL062_00907	0.437521	0.00370219	0.0108278		BAL062_00907	1.33323	3.3871e-19	5.5909e-18		BAL062_00907	0.617352	3.99e-05	0.0001921		BAL062_00907	1.23758	1.54391e-16	1.44474e-15
BAL062_00908	0.475674	0.000723011	0.00251875		BAL062_00908	0.429936	0.00234941	0.00734621		BAL062_00908	1.13914	1.89768e-16	2.50807e-15		BAL062_00908	0.475674	0.000723011	0.00251875		BAL062_00908	1.19083	1.82824e-17	1.88006e-16
BAL062_00909	0.236026	0.0765873	0.139269		BAL062_00909	0.129529	0.33252	0.452385		BAL062_00909	0.857985	8.96424e-11	6.80009e-10		BAL062_00909	0.236026	0.0765873	0.139269		BAL062_00909	0.953589	7.32252e-13	4.51321e-12
BAL062_00910	0.297705	0.0145388	0.0347091		BAL062_00910	-0.156912	0.201809	0.305694		BAL062_00910	0.560145	3.57329e-06	1.49217e-05		BAL062_00910	0.297705	0.0145388	0.0347091		BAL062_00910	1.33751	2.37963e-28	6.06096e-27
BAL062_00911	0.119634	0.441238	0.557858		BAL062_00911	0.0632635	0.687102	0.775887		BAL062_00911	-0.500475	0.00118592	0.00301258		BAL062_00911	0.119634	0.441238	0.557858		BAL062_00911	-0.695528	1.34509e-05	3.47429e-05
BAL062_00912	-0.12259	0.473471	0.585844		BAL062_00912	0.263449	0.123359	0.204942		BAL062_00912	0.673064	6.61655e-05	0.000220132		BAL062_00912	-0.12259	0.473471	0.585844		BAL062_00912	0.659447	0.000105256	0.000239394
BAL062_00913	0.0900296	0.577634	0.680215		BAL062_00913	0.368476	0.0227981	0.0505369		BAL062_00913	0.723149	5.6207e-06	2.2803e-05		BAL062_00913	0.0900296	0.577634	0.680215		BAL062_00913	0.828275	2.56269e-07	8.22712e-07
BAL062_00914	-0.293085	0.112824	0.191545		BAL062_00914	-0.0988219	0.593213	0.699631		BAL062_00914	0.0929328	0.613322	0.684912		BAL062_00914	-0.293085	0.112824	0.191545		BAL062_00914	0.108273	0.557519	0.613686
BAL062_00915	0.281215	0.124448	0.205793		BAL062_00915	0.335854	0.0665971	0.123735		BAL062_00915	0.322428	0.0778903	0.121853		BAL062_00915	0.281215	0.124448	0.205793		BAL062_00915	1.43902	3.64773e-15	2.9786e-14
BAL062_00916	-0.49364	0.000346872	0.00133808		BAL062_00916	-0.683156	1.07e-06	7.56e-06		BAL062_00916	-0.750475	4.08172e-08	2.27512e-07		BAL062_00916	-0.49364	0.000346872	0.00133808		BAL062_00916	-0.887069	2.17912e-10	1.0049e-09
BAL062_00917	0.0391453	0.882355	0.91742		BAL062_00917	-0.449495	0.0956818	0.167193		BAL062_00917	0.0672495	0.797445	0.845521		BAL062_00917	0.0391453	0.882355	0.91742		BAL062_00917	-1.57747	1.56063e-08	5.85007e-08
BAL062_00918	0.0558036	0.755384	0.825577		BAL062_00918	0.0702586	0.698157	0.783745		BAL062_00918	0.381507	0.0292774	0.0517944		BAL062_00918	0.0558036	0.755384	0.825577		BAL062_00918	-0.839896	6.69768e-06	1.79632e-05
BAL062_00919	-0.258019	0.03874	0.0790419		BAL062_00919	-0.12307	0.326495	0.446233		BAL062_00919	-0.134918	0.269914	0.351299		BAL062_00919	-0.258019	0.03874	0.0790419		BAL062_00919	-0.372363	0.00297543	0.00532504
BAL062_00920	-0.242011	0.0250304	0.0549469		BAL062_00920	-0.384219	0.000456918	0.00176436		BAL062_00920	-0.14923	0.155648	0.221547		BAL062_00920	-0.242011	0.0250304	0.0549469		BAL062_00920	0.36159	0.000709275	0.00141855
BAL062_00921	0.139808	0.256569	0.365469		BAL062_00921	-0.322484	0.0104487	0.026334		BAL062_00921	-0.0710658	0.556608	0.632038		BAL062_00921	0.139808	0.256569	0.365469		BAL062_00921	0.322653	0.00871165	0.014473
BAL062_00922	0.144132	0.203032	0.304904		BAL062_00922	-0.211001	0.0686114	0.126987		BAL062_00922	0.244174	0.0274765	0.0490142		BAL062_00922	0.144132	0.203032	0.304904		BAL062_00922	1.04746	5.23882e-21	7.60322e-20
BAL062_00923	0.232938	0.0530712	0.102775		BAL062_00923	-0.0680594	0.583332	0.690519		BAL062_00923	0.254886	0.0282085	0.0500878		BAL062_00923	0.232938	0.0530712	0.102775		BAL062_00923	0.877434	1.20006e-13	8.08307e-13
BAL062_00924	0.27425	0.136961	0.222446		BAL062_00924	-0.368453	0.0461186	0.0911623		BAL062_00924	0.790292	1.75326e-05	6.5213e-05		BAL062_00924	0.27425	0.136961	0.222446		BAL062_00924	0.92837	4.71923e-07	1.47203e-06
BAL062_00925	-0.00857486	0.969375	0.980851		BAL062_00925	-0.357878	0.109449	0.185739		BAL062_00925	0.100263	0.653122	0.721605		BAL062_00925	-0.00857486	0.969375	0.980851		BAL062_00925	1.02618	4.26378e-06	1.17805e-05
BAL062_00926	0.309576	0.123003	0.204085		BAL062_00926	-0.068875	0.731811	0.812279		BAL062_00926	0.0504092	0.801426	0.847946		BAL062_00926	0.309576	0.123003	0.204085		BAL062_00926	1.34867	1.75841e-11	9.32805e-11
BAL062_00927	0.0988236	0.466248	0.57979		BAL062_00927	-0.219105	0.106731	0.181953		BAL062_00927	-0.126464	0.350554	0.435616		BAL062_00927	0.0988236	0.466248	0.57979		BAL062_00927	1.0952	6.29014e-16	5.59997e-15
BAL062_00928	0.761349	3.6e-07	2.62e-06		BAL062_00928	0.0794272	0.59597	0.702022		BAL062_00928	1.78198	8.31949e-33	2.61843e-31		BAL062_00928	0.761349	3.6e-07	2.62e-06		BAL062_00928	-1.01785	1.18802e-11	6.39936e-11
BAL062_00929	-0.603917	0.000431603	0.00161003		BAL062_00929	-0.401091	0.0196959	0.045036		BAL062_00929	-0.475961	0.00502107	0.010904		BAL062_00929	-0.603917	0.000431603	0.00161003		BAL062_00929	0.497685	0.00337136	0.00598351
BAL062_00930	-0.732239	0.000413336	0.00155547		BAL062_00930	-0.487732	0.0189262	0.0434828		BAL062_00930	-0.47665	0.0193079	0.0360651		BAL062_00930	-0.732239	0.000413336	0.00155547		BAL062_00930	-0.217013	0.291997	0.348583
BAL062_00931	-0.817637	0.00480177	0.0133148		BAL062_00931	-0.404237	0.162893	0.257288		BAL062_00931	-0.366829	0.197844	0.271075		BAL062_00931	-0.817637	0.00480177	0.0133148		BAL062_00931	-1.16608	6.68455e-05	0.00015782
BAL062_00932	-0.531597	0.0515735	0.100178		BAL062_00932	0.396211	0.143767	0.231351		BAL062_00932	-0.203881	0.44669	0.531386		BAL062_00932	-0.531597	0.0515735	0.100178		BAL062_00932	-1.0813	9.23315e-05	0.000212385
BAL062_00933	-0.67395	0.00927741	0.0236141		BAL062_00933	0.701364	0.00623526	0.0169836		BAL062_00933	-0.355369	0.162944	0.230229		BAL062_00933	-0.67395	0.00927741	0.0236141		BAL062_00933	-1.41185	7.93492e-08	2.71028e-07
BAL062_00934	-0.424149	0.10489	0.180173		BAL062_00934	0.897982	0.000568527	0.00212907		BAL062_00934	-0.158857	0.541361	0.618995		BAL062_00934	-0.424149	0.10489	0.180173		BAL062_00934	-0.83921	0.00138366	0.00261888
BAL062_00935	0.282526	0.183838	0.282139		BAL062_00935	0.216886	0.309311	0.428522		BAL062_00935	0.0244835	0.907977	0.934211		BAL062_00935	0.282526	0.183838	0.282139		BAL062_00935	0.87446	3.693e-05	9.064e-05
BAL062_00936	0.60715	5.51e-05	0.000256152		BAL062_00936	0.467198	0.00198657	0.00629871		BAL062_00936	0.184716	0.217639	0.292876		BAL062_00936	0.60715	5.51e-05	0.000256152		BAL062_00936	1.3674	8.09278e-20	1.02722e-18
BAL062_00937	0.252321	0.0473256	0.0930282		BAL062_00937	0.141746	0.270864	0.384549		BAL062_00937	0.0622168	0.618779	0.689804		BAL062_00937	0.252321	0.0473256	0.0930282		BAL062_00937	1.16527	1.58383e-20	2.16776e-19
BAL062_00938	-0.158154	0.285644	0.397606		BAL062_00938	-0.416088	0.00567069	0.0157242		BAL062_00938	-0.476594	0.00115273	0.00294579		BAL062_00938	-0.158154	0.285644	0.397606		BAL062_00938	-0.126213	0.394723	0.456436
BAL062_00939	-0.0373212	0.785608	0.847293		BAL062_00939	0.0109177	0.936707	0.959663		BAL062_00939	-0.0400199	0.76947	0.821822		BAL062_00939	-0.0373212	0.785608	0.847293		BAL062_00939	0.189458	0.16699	0.212734
BAL062_00940	0.0524897	0.757454	0.8269		BAL062_00940	0.520635	0.00218409	0.00686274		BAL062_00940	0.652972	0.000115683	0.000364089		BAL062_00940	0.0524897	0.757454	0.8269		BAL062_00940	-0.609484	0.000348481	0.000732381
BAL062_00941	0.0463268	0.766704	0.832744		BAL062_00941	0.234946	0.134406	0.218944		BAL062_00941	0.164094	0.280261	0.362192		BAL062_00941	0.0463268	0.766704	0.832744		BAL062_00941	0.465549	0.00263539	0.00475186
BAL062_00942	0.166257	0.120784	0.201446		BAL062_00942	-0.027141	0.800392	0.866153		BAL062_00942	-0.0934352	0.382129	0.467006		BAL062_00942	0.166257	0.120784	0.201446		BAL062_00942	0.759618	1.28147e-12	7.64114e-12
BAL062_00943	0.301046	0.0104542	0.0260576		BAL062_00943	-0.0261063	0.825248	0.885081		BAL062_00943	-0.134544	0.250508	0.329498		BAL062_00943	0.301046	0.0104542	0.0260576		BAL062_00943	1.03424	1.0905e-18	1.23355e-17
BAL062_00944	0.0449915	0.732268	0.805809		BAL062_00944	-0.275308	0.0379578	0.0772821		BAL062_00944	-0.154135	0.238267	0.315991		BAL062_00944	0.0449915	0.732268	0.805809		BAL062_00944	0.860859	4.58893e-11	2.30405e-10
BAL062_00945	-0.181988	0.154326	0.244556		BAL062_00945	-0.442523	0.000565141	0.00211877		BAL062_00945	-0.331479	0.00924898	0.0188709		BAL062_00945	-0.181988	0.154326	0.244556		BAL062_00945	0.693566	5.09648e-08	1.78192e-07
BAL062_00946	0.234845	0.0864878	0.153895		BAL062_00946	0.0849529	0.535803	0.647815		BAL062_00946	-0.144484	0.290597	0.372918		BAL062_00946	0.234845	0.0864878	0.153895		BAL062_00946	1.08272	2.48255e-15	2.06218e-14
BAL062_00947	0.390333	0.00848976	0.0218114		BAL062_00947	0.191798	0.198798	0.302031		BAL062_00947	0.0650344	0.658945	0.726578		BAL062_00947	0.390333	0.00848976	0.0218114		BAL062_00947	1.07562	3.18624e-13	2.04238e-12
BAL062_00948	0.824718	7.06e-12	1.06e-10		BAL062_00948	0.460066	0.000150724	0.000670932		BAL062_00948	0.266029	0.025447	0.0457974		BAL062_00948	0.824718	7.06e-12	1.06e-10		BAL062_00948	1.18756	4.28098e-23	7.35029e-22
BAL062_00949	0.681643	5.68e-06	3.29e-05		BAL062_00949	0.489445	0.00118449	0.00398909		BAL062_00949	0.0718554	0.629881	0.700353		BAL062_00949	0.681643	5.68e-06	3.29e-05		BAL062_00949	1.47279	7.27335e-23	1.21097e-21
BAL062_00950	-0.167008	0.142443	0.229604		BAL062_00950	-0.168297	0.142225	0.229603		BAL062_00950	-0.173119	0.122748	0.179843		BAL062_00950	-0.167008	0.142443	0.229604		BAL062_00950	0.600167	1.02867e-07	3.45225e-07
BAL062_00951	-0.768273	0.140132	0.226639		BAL062_00951	-0.601937	0.252132	0.364823		BAL062_00951	0.370415	0.47639	0.55945		BAL062_00951	-0.768273	0.140132	0.226639		BAL062_00951	-0.377214	0.461308	0.521975
BAL062_00952	0.0765114	0.825554	0.875643		BAL062_00952	0.234832	0.50307	0.617557		BAL062_00952	-0.935277	0.00878452	0.0180284		BAL062_00952	0.0765114	0.825554	0.875643		BAL062_00952	-0.255853	0.472139	0.53126
BAL062_00953	0.00117325	0.992363	0.995729		BAL062_00953	0.14013	0.254542	0.367337		BAL062_00953	-0.549359	6.76676e-06	2.68553e-05		BAL062_00953	0.00117325	0.992363	0.995729		BAL062_00953	-0.0635312	0.605053	0.658284
BAL062_00955	-0.740814	0.00429076	0.0120454		BAL062_00955	-0.220964	0.394196	0.515267		BAL062_00955	-0.427714	0.0989217	0.149256		BAL062_00955	-0.740814	0.00429076	0.0120454		BAL062_00955	-1.95281	6.14627e-14	4.25154e-13
BAL062_00956	-0.351291	0.0341557	0.0710837		BAL062_00956	0.100877	0.542761	0.653556		BAL062_00956	-0.581203	0.000433902	0.00120927		BAL062_00956	-0.351291	0.0341557	0.0710837		BAL062_00956	-1.59273	3.32241e-21	4.87709e-20
BAL062_00957	-0.836439	0.000340674	0.00131682		BAL062_00957	-0.410814	0.0783062	0.141658		BAL062_00957	-0.750773	0.00122954	0.00311516		BAL062_00957	-0.836439	0.000340674	0.00131682		BAL062_00957	-2.14897	3.15846e-19	3.76081e-18
BAL062_00958	0.241555	0.0206439	0.0467587		BAL062_00958	0.195982	0.0610773	0.115375		BAL062_00958	0.0363169	0.727075	0.785045		BAL062_00958	0.241555	0.0206439	0.0467587		BAL062_00958	1.67214	2.64143e-58	3.76257e-56
BAL062_00959	-0.549762	0.000110919	0.000487535		BAL062_00959	-0.757865	1.25e-07	1.07e-06		BAL062_00959	-0.505135	0.000333446	0.000949456		BAL062_00959	-0.549762	0.000110919	0.000487535		BAL062_00959	0.375222	0.00785872	0.0131354
BAL062_00960	-0.0731116	0.655775	0.743289		BAL062_00960	-0.354342	0.0319317	0.0669625		BAL062_00960	-0.768454	2.86104e-06	1.20918e-05		BAL062_00960	-0.0731116	0.655775	0.743289		BAL062_00960	-0.334949	0.0418356	0.0609425
BAL062_00961	-0.461636	0.0259479	0.0566055		BAL062_00961	-0.233802	0.260248	0.373894		BAL062_00961	-0.399022	0.0541173	0.0893219		BAL062_00961	-0.461636	0.0259479	0.0566055		BAL062_00961	-1.17477	2.26571e-08	8.31314e-08
BAL062_00962	0.537694	6.8e-12	1.03e-10		BAL062_00962	0.919347	8.52e-32	5.65e-30		BAL062_00962	-0.139105	0.0748276	0.117913		BAL062_00962	0.537694	6.8e-12	1.03e-10		BAL062_00962	-0.417878	1.56108e-07	5.14914e-07
BAL062_00963	-0.255338	0.166807	0.261107		BAL062_00963	-0.134814	0.466664	0.583672		BAL062_00963	-0.149353	0.414667	0.499784		BAL062_00963	-0.255338	0.166807	0.261107		BAL062_00963	-0.70859	0.000138721	0.00031091
BAL062_00964	0.180295	0.425931	0.543507		BAL062_00964	0.0564785	0.804765	0.8688		BAL062_00964	0.114985	0.60574	0.677034		BAL062_00964	0.180295	0.425931	0.543507		BAL062_00964	-0.12873	0.572464	0.628158
BAL062_00965	-0.118815	0.390038	0.508849		BAL062_00965	-0.375006	0.00670467	0.0180956		BAL062_00965	-0.421435	0.00228574	0.00539986		BAL062_00965	-0.118815	0.390038	0.508849		BAL062_00965	0.997748	5.10754e-13	3.2045e-12
BAL062_00966	-0.508213	2.75e-05	0.000137445		BAL062_00966	-1.01456	2.87e-16	7.66e-15		BAL062_00966	-0.861588	6.37122e-13	6.31539e-12		BAL062_00966	-0.508213	2.75e-05	0.000137445		BAL062_00966	-0.507044	2.97118e-05	7.401e-05
BAL062_00967	-0.576313	0.000957538	0.00320513		BAL062_00967	-0.79352	7.19e-06	4.28e-05		BAL062_00967	-0.916541	1.07259e-07	5.67425e-07		BAL062_00967	-0.576313	0.000957538	0.00320513		BAL062_00967	-0.475184	0.00645354	0.0109679
BAL062_00968	0.839956	2.21e-06	1.39e-05		BAL062_00968	0.387412	0.0293672	0.0622294		BAL062_00968	0.554095	0.0017326	0.00422013		BAL062_00968	0.839956	2.21e-06	1.39e-05		BAL062_00968	0.889399	5.40068e-07	1.66836e-06
BAL062_00969	0.396098	0.0609432	0.115861		BAL062_00969	-0.0272191	0.897705	0.932895		BAL062_00969	0.257326	0.222539	0.298426		BAL062_00969	0.396098	0.0609432	0.115861		BAL062_00969	0.416864	0.048617	0.0697691
BAL062_00970	-0.0689327	0.607957	0.706193		BAL062_00970	-0.0653783	0.629432	0.729484		BAL062_00970	0.0449732	0.733677	0.790398		BAL062_00970	-0.0689327	0.607957	0.706193		BAL062_00970	-0.0323861	0.809749	0.841702
BAL062_00971	0.405404	0.00320966	0.00936597		BAL062_00971	0.26515	0.0551573	0.106174		BAL062_00971	0.093939	0.49121	0.573178		BAL062_00971	0.405404	0.00320966	0.00936597		BAL062_00971	0.534863	0.000100538	0.000230159
BAL062_00972	-0.223133	0.124349	0.205786		BAL062_00972	0.0199802	0.890864	0.929319		BAL062_00972	0.566022	6.88147e-05	0.000228156		BAL062_00972	-0.223133	0.124349	0.205786		BAL062_00972	0.413135	0.00401502	0.00705425
BAL062_00973	0.0034681	0.977436	0.985998		BAL062_00973	0.294793	0.0164359	0.0385913		BAL062_00973	0.413661	0.000596763	0.00162201		BAL062_00973	0.0034681	0.977436	0.985998		BAL062_00973	-0.395029	0.00155837	0.00292793
BAL062_00974	0.546163	0.0166254	0.0390125		BAL062_00974	0.358177	0.124059	0.205749		BAL062_00974	0.295249	0.189911	0.262449		BAL062_00974	0.546163	0.0166254	0.0390125		BAL062_00974	0.208135	0.369152	0.430253
BAL062_00975	0.307469	0.0766841	0.139379		BAL062_00975	-0.0640348	0.71496	0.797719		BAL062_00975	0.400467	0.0196813	0.0366559		BAL062_00975	0.307469	0.0766841	0.139379		BAL062_00975	-0.69806	7.65318e-05	0.000178389
BAL062_00976	-0.448696	0.000684469	0.0023997		BAL062_00976	-0.302648	0.0227478	0.0504544		BAL062_00976	0.284588	0.0264327	0.0473719		BAL062_00976	-0.448696	0.000684469	0.0023997		BAL062_00976	-0.443637	0.000807119	0.00159516
BAL062_00977	-0.372774	0.00368254	0.010538		BAL062_00977	-0.38183	0.00319826	0.00960976		BAL062_00977	-0.16951	0.178323	0.24831		BAL062_00977	-0.372774	0.00368254	0.010538		BAL062_00977	-0.791166	1.17196e-09	5.03614e-09
BAL062_00978	-0.766074	2.46e-05	0.000124095		BAL062_00978	-0.701911	0.000118545	0.00053886		BAL062_00978	0.0885384	0.620119	0.690897		BAL062_00978	-0.766074	2.46e-05	0.000124095		BAL062_00978	-0.950353	1.85167e-07	6.05571e-07
BAL062_00979	-0.490173	0.00247102	0.00745539		BAL062_00979	-0.410022	0.0119156	0.0291893		BAL062_00979	0.145807	0.353343	0.438373		BAL062_00979	-0.490173	0.00247102	0.00745539		BAL062_00979	-1.22886	1.30561e-13	8.76331e-13
BAL062_00980	-0.765748	8.05e-06	4.52e-05		BAL062_00980	-0.337698	0.0486186	0.0952073		BAL062_00980	0.238344	0.151966	0.217029		BAL062_00980	-0.765748	8.05e-06	4.52e-05		BAL062_00980	-1.43511	3.38873e-16	3.09574e-15
BAL062_00981	-0.826035	6.57e-07	4.5e-06		BAL062_00981	-0.4055	0.0145103	0.0345125		BAL062_00981	-0.176163	0.27926	0.361263		BAL062_00981	-0.826035	6.57e-07	4.5e-06		BAL062_00981	-1.52731	2.05511e-19	2.51718e-18
BAL062_00982	-0.617064	8.71e-06	4.85e-05		BAL062_00982	-0.352854	0.0111607	0.0278006		BAL062_00982	-1.02526	1.44842e-13	1.52238e-12		BAL062_00982	-0.617064	8.71e-06	4.85e-05		BAL062_00982	-0.343764	0.0129096	0.0207395
BAL062_00983	-0.311191	0.0472983	0.0930282		BAL062_00983	-0.565709	0.000313716	0.00128357		BAL062_00983	-0.749623	1.76105e-06	7.73175e-06		BAL062_00983	-0.311191	0.0472983	0.0930282		BAL062_00983	0.23822	0.12877	0.168167
BAL062_00984	-0.069032	0.539434	0.645107		BAL062_00984	0.119466	0.290328	0.407734		BAL062_00984	0.812798	7.86801e-14	8.42907e-13		BAL062_00984	-0.069032	0.539434	0.645107		BAL062_00984	0.190897	0.0884476	0.120601
BAL062_00985	0.517356	3.93e-07	2.84e-06		BAL062_00985	0.370849	0.000295872	0.00121834		BAL062_00985	-0.189147	0.0624241	0.101386		BAL062_00985	0.517356	3.93e-07	2.84e-06		BAL062_00985	0.982974	4.39589e-22	6.92893e-21
BAL062_00986	-0.164314	0.0986713	0.171018		BAL062_00986	-0.0471176	0.636465	0.733546		BAL062_00986	-0.489256	8.22085e-07	3.81853e-06		BAL062_00986	-0.164314	0.0986713	0.171018		BAL062_00986	0.588669	2.89162e-09	1.18059e-08
BAL062_00987	1.09552	1.03e-20	3.52e-19		BAL062_00987	0.900407	1.75e-14	4.03e-13		BAL062_00987	0.867031	1.44876e-13	1.52238e-12		BAL062_00987	1.09552	1.03e-20	3.52e-19		BAL062_00987	1.80943	1.19814e-53	1.35531e-51
BAL062_00988	0.331842	0.00229682	0.00697755		BAL062_00988	-0.518305	2.74e-06	1.78e-05		BAL062_00988	-0.53144	1.04284e-06	4.74084e-06		BAL062_00988	0.331842	0.00229682	0.00697755		BAL062_00988	0.156722	0.150858	0.193981
BAL062_00989	0.0540198	0.664528	0.750816		BAL062_00989	0.207337	0.0973624	0.169131		BAL062_00989	0.181941	0.137013	0.198102		BAL062_00989	0.0540198	0.664528	0.750816		BAL062_00989	0.126237	0.311001	0.368374
BAL062_00990	-0.466064	0.0553429	0.106584		BAL062_00990	-1.01157	3.82e-05	0.000195642		BAL062_00990	-0.861825	0.000400851	0.00112531		BAL062_00990	-0.466064	0.0553429	0.106584		BAL062_00990	-1.97406	2.08974e-15	1.7472e-14
BAL062_00991	-0.483503	0.0125199	0.0304756		BAL062_00991	-0.969301	7.75e-07	5.66e-06		BAL062_00991	-0.964038	6.8454e-07	3.21458e-06		BAL062_00991	-0.483503	0.0125199	0.0304756		BAL062_00991	-1.71695	4.84041e-18	5.24401e-17
BAL062_00992	0.386212	0.114983	0.194043		BAL062_00992	0.40406	0.10151	0.174445		BAL062_00992	0.200441	0.406452	0.491887		BAL062_00992	0.386212	0.114983	0.194043		BAL062_00992	-0.631638	0.0122857	0.0198116
BAL062_00993	-0.270572	0.017168	0.0401143		BAL062_00993	-0.34834	0.00224188	0.00703286		BAL062_00993	-0.746886	4.5283e-11	3.53981e-10		BAL062_00993	-0.270572	0.017168	0.0401143		BAL062_00993	-0.616411	6.35142e-08	2.19278e-07
BAL062_00994	0.00523188	0.974064	0.984043		BAL062_00994	0.026384	0.869933	0.913842		BAL062_00994	-0.00110693	0.994496	0.997941		BAL062_00994	0.00523188	0.974064	0.984043		BAL062_00994	0.654934	4.58225e-05	0.000110769
BAL062_00995	-0.00326152	0.977139	0.985998		BAL062_00995	-0.338784	0.00437322	0.0125331		BAL062_00995	-0.521412	1.9803e-06	8.62542e-06		BAL062_00995	-0.00326152	0.977139	0.985998		BAL062_00995	0.342118	0.00233445	0.00424907
BAL062_00996	-0.68023	0.000559971	0.00202411		BAL062_00996	-1.08605	3.75e-08	3.52e-07		BAL062_00996	-0.687218	0.000484428	0.00133748		BAL062_00996	-0.68023	0.000559971	0.00202411		BAL062_00996	0.0467827	0.812319	0.843916
BAL062_00997	0.0826543	0.628587	0.720794		BAL062_00997	0.0284388	0.868446	0.913431		BAL062_00997	0.212661	0.210637	0.284949		BAL062_00997	0.0826543	0.628587	0.720794		BAL062_00997	1.02803	1.39965e-09	5.9547e-09
BAL062_00998	-0.148703	0.212546	0.315253		BAL062_00998	0.000344535	0.997706	0.999004		BAL062_00998	-0.445207	0.00019395	0.000585504		BAL062_00998	-0.148703	0.212546	0.315253		BAL062_00998	-0.57165	2.17942e-06	6.24594e-06
BAL062_00999	-0.395787	0.000529953	0.00193377		BAL062_00999	-0.199129	0.0821519	0.147368		BAL062_00999	-0.602163	1.13407e-07	5.95469e-07		BAL062_00999	-0.395787	0.000529953	0.00193377		BAL062_00999	0.306816	0.00675396	0.0114179
BAL062_01000	-1.06821	1.41e-12	2.31e-11		BAL062_01000	-1.03314	1.54e-11	2.42e-10		BAL062_01000	-1.02293	5.43513e-12	4.85001e-11		BAL062_01000	-1.06821	1.41e-12	2.31e-11		BAL062_01000	-1.44274	9.90729e-21	1.39573e-19
BAL062_01001	0.255954	0.0604275	0.115109		BAL062_01001	0.141478	0.30582	0.424462		BAL062_01001	0.0532529	0.69073	0.752777		BAL062_01001	0.255954	0.0604275	0.115109		BAL062_01001	0.741996	4.01594e-08	1.42163e-07
BAL062_01002	0.509654	2.76e-05	0.000137445		BAL062_01002	0.279882	0.0219099	0.0491212		BAL062_01002	0.426718	0.000414145	0.00115924		BAL062_01002	0.509654	2.76e-05	0.000137445		BAL062_01002	1.14838	2.67396e-21	4.00158e-20
BAL062_01003	1.14267	8.27e-14	1.58e-12		BAL062_01003	1.0797	3.24e-12	5.56e-11		BAL062_01003	0.413067	0.00623319	0.0132961		BAL062_01003	1.14267	8.27e-14	1.58e-12		BAL062_01003	0.859542	2.77718e-08	1.00508e-07
BAL062_01004	0.473615	0.000116494	0.000508552		BAL062_01004	0.490401	7.28e-05	0.000348594		BAL062_01004	0.802349	2.40124e-11	1.96493e-10		BAL062_01004	0.473615	0.000116494	0.000508552		BAL062_01004	1.33937	3.98884e-28	9.96173e-27
BAL062_01005	0.690081	3.8e-06	2.29e-05		BAL062_01005	0.322958	0.0308751	0.0651017		BAL062_01005	0.937595	3.00604e-10	2.16502e-09		BAL062_01005	0.690081	3.8e-06	2.29e-05		BAL062_01005	1.64898	1.97089e-28	5.08728e-27
BAL062_01006	-0.755568	1.6e-09	1.71e-08		BAL062_01006	-0.658035	1.69e-07	1.41e-06		BAL062_01006	-1.2554	1.82288e-23	3.78961e-22		BAL062_01006	-0.755568	1.6e-09	1.71e-08		BAL062_01006	-0.372466	0.0028094	0.00503963
BAL062_01007	-0.59143	1.06e-09	1.16e-08		BAL062_01007	-0.725333	1.3e-13	2.61e-12		BAL062_01007	-1.15878	2.94265e-33	9.43119e-32		BAL062_01007	-0.59143	1.06e-09	1.16e-08		BAL062_01007	0.217733	0.023344	0.0358551
BAL062_01008	-0.122839	0.44623	0.561217		BAL062_01008	-0.252495	0.11756	0.197129		BAL062_01008	-0.802952	6.37431e-07	3.00805e-06		BAL062_01008	-0.122839	0.44623	0.561217		BAL062_01008	-1.14331	1.42136e-12	8.41009e-12
BAL062_01009	-0.687915	5.29e-08	4.49e-07		BAL062_01009	-0.364639	0.00392509	0.0113845		BAL062_01009	-0.831588	4.64997e-11	3.62754e-10		BAL062_01009	-0.687915	5.29e-08	4.49e-07		BAL062_01009	-1.45495	1.44027e-30	4.39625e-29
BAL062_01010	-0.379415	0.0123894	0.0301772		BAL062_01010	0.0387898	0.797394	0.864368		BAL062_01010	-0.55192	0.000135471	0.000420519		BAL062_01010	-0.379415	0.0123894	0.0301772		BAL062_01010	-0.820435	1.8227e-07	5.98131e-07
BAL062_01011	-0.528842	0.0113697	0.0280488		BAL062_01011	-0.166291	0.426035	0.545449		BAL062_01011	0.576866	0.00447775	0.00981838		BAL062_01011	-0.528842	0.0113697	0.0280488		BAL062_01011	-0.542921	0.00958077	0.0158144
BAL062_01012	0.780389	9.85e-05	0.000437053		BAL062_01012	1.15488	8.26e-09	8.73e-08		BAL062_01012	3.20896	2.58965e-58	1.55622e-56		BAL062_01012	0.780389	9.85e-05	0.000437053		BAL062_01012	-0.163858	0.415184	0.477797
BAL062_01013	0.568968	0.00453923	0.0126874		BAL062_01013	0.0680252	0.734498	0.815026		BAL062_01013	0.858122	1.84711e-05	6.85712e-05		BAL062_01013	0.568968	0.00453923	0.0126874		BAL062_01013	0.838464	2.88224e-05	7.20279e-05
BAL062_01014	0.752325	0.000351979	0.00135236		BAL062_01014	0.20127	0.339287	0.458986		BAL062_01014	1.09377	2.00904e-07	1.02887e-06		BAL062_01014	0.752325	0.000351979	0.00135236		BAL062_01014	0.969199	4.1421e-06	1.14691e-05
BAL062_01015	-1.04324	1.02e-23	4.08e-22		BAL062_01015	-1.37643	8.74e-38	7.3e-36		BAL062_01015	-1.14652	2.54733e-29	7.15112e-28		BAL062_01015	-1.04324	1.02e-23	4.08e-22		BAL062_01015	-1.71804	2.22741e-57	2.95401e-55
BAL062_01016	-0.893631	4.92e-05	0.000231835		BAL062_01016	-1.22151	3.91e-08	3.66e-07		BAL062_01016	-1.77329	8.52294e-16	1.07684e-14		BAL062_01016	-0.893631	4.92e-05	0.000231835		BAL062_01016	-1.85071	1.37538e-16	1.2965e-15
BAL062_01017	-0.825605	2.11e-08	1.87e-07		BAL062_01017	-1.05239	4.08e-12	6.82e-11		BAL062_01017	-1.25862	1.08445e-17	1.59191e-16		BAL062_01017	-0.825605	2.11e-08	1.87e-07		BAL062_01017	-1.87098	2.157e-32	7.407e-31
BAL062_01018	-0.404742	0.0361384	0.0745246		BAL062_01018	-0.324372	0.0966617	0.168446		BAL062_01018	-0.646574	0.000748002	0.0019964		BAL062_01018	-0.404742	0.0361384	0.0745246		BAL062_01018	-1.86487	1.17424e-18	1.3205e-17
BAL062_01019	-0.242965	0.0610037	0.115919		BAL062_01019	0.703549	4.71e-08	4.35e-07		BAL062_01019	1.07452	3.06504e-17	4.33388e-16		BAL062_01019	-0.242965	0.0610037	0.115919		BAL062_01019	1.27757	1.87007e-23	3.45782e-22
BAL062_01020	0.185729	0.447107	0.561953		BAL062_01020	0.634403	0.00937685	0.0240422		BAL062_01020	1.57468	7.94891e-11	6.08994e-10		BAL062_01020	0.185729	0.447107	0.561953		BAL062_01020	1.66479	7.37206e-12	4.06786e-11
BAL062_01021	0.356381	0.0652691	0.122451		BAL062_01021	0.272105	0.161073	0.254933		BAL062_01021	1.27833	2.36508e-11	1.93946e-10		BAL062_01021	0.356381	0.0652691	0.122451		BAL062_01021	1.61478	4.17474e-17	4.11694e-16
BAL062_01022	-0.922386	5.71e-07	3.97e-06		BAL062_01022	-0.838001	5.91e-06	3.59e-05		BAL062_01022	-0.353286	0.0536458	0.0887406		BAL062_01022	-0.922386	5.71e-07	3.97e-06		BAL062_01022	0.509934	0.005297	0.00912736
BAL062_01023	0.666188	0.000147742	0.000626478		BAL062_01023	0.366657	0.0371363	0.0758889		BAL062_01023	-0.041246	0.81426	0.858805		BAL062_01023	0.666188	0.000147742	0.000626478		BAL062_01023	-0.0191366	0.913412	0.930345
BAL062_01024	-0.796734	2.48e-05	0.00012494		BAL062_01024	-0.766683	5.08e-05	0.000253301		BAL062_01024	-0.8384	8.56799e-06	3.33865e-05		BAL062_01024	-0.796734	2.48e-05	0.00012494		BAL062_01024	-0.399503	0.0343299	0.0508406
BAL062_01025	-0.938078	9.78e-07	6.53e-06		BAL062_01025	-0.688991	0.000337671	0.00136703		BAL062_01025	-1.20147	1.74705e-10	1.28474e-09		BAL062_01025	-0.938078	9.78e-07	6.53e-06		BAL062_01025	-0.939644	1.00194e-06	2.9988e-06
BAL062_01026	0.453655	0.00297461	0.00877328		BAL062_01026	0.231623	0.129824	0.213104		BAL062_01026	0.0235523	0.877329	0.910963		BAL062_01026	0.453655	0.00297461	0.00877328		BAL062_01026	1.73365	6.16902e-30	1.78391e-28
BAL062_01027	0.355457	0.000165575	0.000695413		BAL062_01027	0.0685243	0.472788	0.589988		BAL062_01027	-0.178378	0.0567039	0.0931184		BAL062_01027	0.355457	0.000165575	0.000695413		BAL062_01027	0.625833	2.98573e-11	1.54968e-10
BAL062_01028	0.443254	0.000177491	0.00073718		BAL062_01028	0.266256	0.024915	0.0543522		BAL062_01028	0.315079	0.0073111	0.0153401		BAL062_01028	0.443254	0.000177491	0.00073718		BAL062_01028	0.795953	1.55688e-11	8.30479e-11
BAL062_01029	-0.110434	0.263284	0.373236		BAL062_01029	-0.0348591	0.725166	0.806299		BAL062_01029	0.329895	0.000695491	0.00186531		BAL062_01029	-0.110434	0.263284	0.373236		BAL062_01029	0.276026	0.00500716	0.00866675
BAL062_01030	-0.3106	0.00600295	0.0161981		BAL062_01030	-0.523087	5.31e-06	3.27e-05		BAL062_01030	-0.162783	0.143141	0.205725		BAL062_01030	-0.3106	0.00600295	0.0161981		BAL062_01030	0.529476	2.02284e-06	5.84072e-06
BAL062_01031	0.44125	1.06e-05	5.74e-05		BAL062_01031	-0.250971	0.0130362	0.0314734		BAL062_01031	-0.134614	0.177216	0.247181		BAL062_01031	0.44125	1.06e-05	5.74e-05		BAL062_01031	1.44884	8.82889e-48	6.92978e-46
BAL062_01032	-0.285085	0.0487595	0.0953861		BAL062_01032	-0.173446	0.231392	0.340188		BAL062_01032	1.55217	1.88393e-27	4.73567e-26		BAL062_01032	-0.285085	0.0487595	0.0953861		BAL062_01032	-0.00680985	0.96241	0.970485
BAL062_01033	-0.65478	0.000310268	0.00121004		BAL062_01033	-0.759831	3.97e-05	0.00020225		BAL062_01033	-0.59347	0.000723324	0.00193726		BAL062_01033	-0.65478	0.000310268	0.00121004		BAL062_01033	-0.0836996	0.639966	0.690022
BAL062_01034	0.401826	0.00677519	0.0180328		BAL062_01034	0.146718	0.327303	0.44686		BAL062_01034	0.350969	0.016572	0.0315367		BAL062_01034	0.401826	0.00677519	0.0180328		BAL062_01034	1.28999	1.9869e-18	2.2214e-17
BAL062_01035	0.737123	1.58e-06	1.02e-05		BAL062_01035	0.915237	2.71e-09	3.08e-08		BAL062_01035	1.37251	7.88087e-20	1.37772e-18		BAL062_01035	0.737123	1.58e-06	1.02e-05		BAL062_01035	0.844618	3.75721e-08	1.33551e-07
BAL062_01036	-1.08645	4.14e-19	1.24e-17		BAL062_01036	-1.13375	1.36e-20	5.01e-19		BAL062_01036	-1.28507	3.4509e-26	8.29511e-25		BAL062_01036	-1.08645	4.14e-19	1.24e-17		BAL062_01036	-0.907569	8.32969e-14	5.71052e-13
BAL062_01037	-0.58486	6.4e-07	4.4e-06		BAL062_01037	0.224143	0.0558782	0.107186		BAL062_01037	-0.536064	4.65924e-06	1.91652e-05		BAL062_01037	-0.58486	6.4e-07	4.4e-06		BAL062_01037	-0.188591	0.107875	0.143709
BAL062_01038	-0.124723	0.317211	0.431703		BAL062_01038	0.0655687	0.599617	0.705237		BAL062_01038	0.386142	0.00177372	0.00430122		BAL062_01038	-0.124723	0.317211	0.431703		BAL062_01038	0.694646	2.15261e-08	7.94523e-08
BAL062_01039	-0.269974	0.073951	0.135565		BAL062_01039	-0.0409937	0.786345	0.85601		BAL062_01039	0.00664699	0.964742	0.976057		BAL062_01039	-0.269974	0.073951	0.135565		BAL062_01039	0.928015	6.595e-10	2.91545e-09
BAL062_01040	0.0704754	0.547523	0.652778		BAL062_01040	-0.615508	4.96e-07	3.77e-06		BAL062_01040	-0.462003	5.99273e-05	0.000201999		BAL062_01040	0.0704754	0.547523	0.652778		BAL062_01040	0.62744	5.91249e-08	2.05229e-07
BAL062_01041	-0.932158	4.22e-07	3e-06		BAL062_01041	-1.05896	9.2e-09	9.64e-08		BAL062_01041	-0.835282	5.7747e-06	2.33538e-05		BAL062_01041	-0.932158	4.22e-07	3e-06		BAL062_01041	0.222513	0.22698	0.278636
BAL062_01042	-0.85505	6.27e-10	7.15e-09		BAL062_01042	-1.07018	1.23e-14	2.93e-13		BAL062_01042	-1.64264	1.21721e-32	3.7451e-31		BAL062_01042	-0.85505	6.27e-10	7.15e-09		BAL062_01042	-0.311104	0.0241889	0.0370344
BAL062_01043	-0.050938	0.755655	0.825639		BAL062_01043	-0.440476	0.00733984	0.0195899		BAL062_01043	-0.969301	3.329e-09	2.11625e-08		BAL062_01043	-0.050938	0.755655	0.825639		BAL062_01043	-0.220326	0.178754	0.225924
BAL062_01044	-0.143526	0.421853	0.539902		BAL062_01044	-0.379601	0.0340371	0.0706077		BAL062_01044	-0.4331	0.0153129	0.0294762		BAL062_01044	-0.143526	0.421853	0.539902		BAL062_01044	0.180333	0.31257	0.370004
BAL062_01045	-0.000606427	0.996265	0.99787		BAL062_01045	-0.147319	0.25594	0.368807		BAL062_01045	0.0151719	0.906669	0.933512		BAL062_01045	-0.000606427	0.996265	0.99787		BAL062_01045	1.36856	3.70049e-26	7.99554e-25
BAL062_01046	-0.308292	0.0916192	0.161193		BAL062_01046	0.159039	0.383807	0.504312		BAL062_01046	0.196815	0.277297	0.359085		BAL062_01046	-0.308292	0.0916192	0.161193		BAL062_01046	1.46813	5.6122e-16	5.01966e-15
BAL062_01047	-0.977485	1.4e-10	1.78e-09		BAL062_01047	-0.687469	6.8e-06	4.07e-05		BAL062_01047	-0.416031	0.00469649	0.0102571		BAL062_01047	-0.977485	1.4e-10	1.78e-09		BAL062_01047	0.618236	2.35978e-05	5.92411e-05
BAL062_01049	-0.455271	0.115751	0.194997		BAL062_01049	-0.133111	0.645773	0.740722		BAL062_01049	-0.65561	0.022471	0.0410802		BAL062_01049	-0.455271	0.115751	0.194997		BAL062_01049	-1.15827	7.67208e-05	0.000178721
BAL062_01050	-0.119294	0.793697	0.85267		BAL062_01050	-0.154454	0.73532	0.815468		BAL062_01050	0.00494596	0.991349	0.996011		BAL062_01050	-0.119294	0.793697	0.85267		BAL062_01050	-1.00443	0.0284054	0.0428253
BAL062_01051	-0.593221	8e-05	0.000360789		BAL062_01051	-0.152602	0.309722	0.428641		BAL062_01051	-0.30149	0.0430901	0.0729101		BAL062_01051	-0.593221	8e-05	0.000360789		BAL062_01051	-1.00881	2.99545e-11	1.55263e-10
BAL062_01052	-0.399165	0.042885	0.0856809		BAL062_01052	-0.116968	0.553805	0.664102		BAL062_01052	-0.29964	0.119637	0.176091		BAL062_01052	-0.399165	0.042885	0.0856809		BAL062_01052	-1.0126	5.34599e-07	1.65279e-06
BAL062_01054	-0.188763	0.424191	0.542006		BAL062_01054	-0.249798	0.300395	0.418442		BAL062_01054	0.421685	0.0626741	0.101684		BAL062_01054	-0.188763	0.424191	0.542006		BAL062_01054	-1.07138	1.90232e-05	4.83565e-05
BAL062_01055	-0.154343	0.261562	0.371069		BAL062_01055	-0.0539891	0.696034	0.782733		BAL062_01055	-0.289984	0.0327088	0.0568194		BAL062_01055	-0.154343	0.261562	0.371069		BAL062_01055	-0.719656	2.50469e-07	8.04767e-07
BAL062_01056	0.0690464	0.686236	0.7685		BAL062_01056	0.17702	0.306892	0.425489		BAL062_01056	0.0113943	0.944498	0.960989		BAL062_01056	0.0690464	0.686236	0.7685		BAL062_01056	-0.679028	0.000174628	0.000385988
BAL062_01057	0.887863	0.0184849	0.0428013		BAL062_01057	1.01129	0.00784408	0.0206068		BAL062_01057	-0.1566	0.656732	0.724553		BAL062_01057	0.887863	0.0184849	0.0428013		BAL062_01057	0.653939	0.0870023	0.118855
BAL062_01058	0.220194	0.0965229	0.167748		BAL062_01058	0.11072	0.411847	0.53171		BAL062_01058	-0.227096	0.0826765	0.128215		BAL062_01058	0.220194	0.0965229	0.167748		BAL062_01058	-0.695071	5.57208e-07	1.71992e-06
BAL062_01059	-0.505916	0.00106652	0.00353605		BAL062_01059	-0.373476	0.0161241	0.0379285		BAL062_01059	-0.592062	0.000116161	0.000364995		BAL062_01059	-0.505916	0.00106652	0.00353605		BAL062_01059	-1.45203	4.62342e-20	6.06883e-19
BAL062_01060	-0.260144	0.032881	0.0688816		BAL062_01060	-0.398207	0.00130474	0.00433712		BAL062_01060	-0.752251	4.42574e-10	3.11747e-09		BAL062_01060	-0.260144	0.032881	0.0688816		BAL062_01060	-0.349163	0.00438592	0.00767436
BAL062_01061	0.052118	0.686703	0.7685		BAL062_01061	-0.131199	0.314907	0.434565		BAL062_01061	-0.354269	0.0056511	0.012142		BAL062_01061	0.052118	0.686703	0.7685		BAL062_01061	-0.793565	1.75717e-09	7.39397e-09
BAL062_01062	-0.137172	0.283209	0.394646		BAL062_01062	-0.191049	0.137929	0.223828		BAL062_01062	-0.114306	0.366684	0.450981		BAL062_01062	-0.137172	0.283209	0.394646		BAL062_01062	-0.744518	9.18318e-09	3.5496e-08
BAL062_01063	-0.417016	0.00796109	0.0207793		BAL062_01063	-0.185336	0.241491	0.352076		BAL062_01063	-0.210259	0.161856	0.228944		BAL062_01063	-0.417016	0.00796109	0.0207793		BAL062_01063	-1.13928	8.81549e-12	4.81596e-11
BAL062_01064	-0.37952	0.0274508	0.0595463		BAL062_01064	-0.141035	0.415554	0.535059		BAL062_01064	0.306374	0.0572625	0.0937955		BAL062_01064	-0.37952	0.0274508	0.0595463		BAL062_01064	-0.906569	4.54688e-07	1.42289e-06
BAL062_01065	-0.013441	0.938291	0.956699		BAL062_01065	0.0129314	0.941694	0.962721		BAL062_01065	0.453839	0.00568745	0.0122133		BAL062_01065	-0.013441	0.938291	0.956699		BAL062_01065	-0.738684	5.52545e-05	0.00013224
BAL062_01066	0.178563	0.439161	0.556146		BAL062_01066	0.375525	0.106248	0.181451		BAL062_01066	0.393966	0.0691046	0.110281		BAL062_01066	0.178563	0.439161	0.556146		BAL062_01066	-0.374972	0.116804	0.154428
BAL062_01067	-0.235561	0.379165	0.499236		BAL062_01067	0.0618641	0.817863	0.878386		BAL062_01067	-0.0345973	0.882467	0.914816		BAL062_01067	-0.235561	0.379165	0.499236		BAL062_01067	0.0529174	0.840542	0.869479
BAL062_01068	0.077035	0.760901	0.829016		BAL062_01068	0.177317	0.490289	0.606318		BAL062_01068	-0.743033	0.00237149	0.00558185		BAL062_01068	0.077035	0.760901	0.829016		BAL062_01068	-0.97633	0.000431681	0.000894528
BAL062_01069	-0.272145	0.201262	0.302956		BAL062_01069	0.0170619	0.936335	0.959663		BAL062_01069	-0.900433	1.75586e-05	6.52467e-05		BAL062_01069	-0.272145	0.201262	0.302956		BAL062_01069	-0.390135	0.0700612	0.0975581
BAL062_01070	-0.554709	0.00562686	0.0153047		BAL062_01070	-0.33858	0.0922599	0.16232		BAL062_01070	-1.494	1.12264e-13	1.19935e-12		BAL062_01070	-0.554709	0.00562686	0.0153047		BAL062_01070	-0.903543	8.48362e-06	2.25799e-05
BAL062_01071	0.226627	0.247772	0.354909		BAL062_01071	0.129207	0.519315	0.633456		BAL062_01071	-0.597494	0.00267797	0.00621573		BAL062_01071	0.226627	0.247772	0.354909		BAL062_01071	-0.718958	0.000568415	0.00115302
BAL062_01072	-0.800034	0.0105794	0.0263015		BAL062_01072	-0.716908	0.0241764	0.0530722		BAL062_01072	-1.11029	0.000454739	0.00126276		BAL062_01072	-0.800034	0.0105794	0.0263015		BAL062_01072	-1.19243	0.000223109	0.000484243
BAL062_01073	0.053635	0.765301	0.832159		BAL062_01073	-0.169999	0.355213	0.475348		BAL062_01073	-0.0482877	0.782326	0.832087		BAL062_01073	0.053635	0.765301	0.832159		BAL062_01073	-0.776868	3.34373e-05	8.25415e-05
BAL062_01074	0.47147	0.033236	0.0695083		BAL062_01074	0.235923	0.294461	0.412417		BAL062_01074	-0.10297	0.636815	0.706226		BAL062_01074	0.47147	0.033236	0.0695083		BAL062_01074	-0.86675	0.000200637	0.000439435
BAL062_01075	0.0379389	0.858432	0.90009		BAL062_01075	0.203303	0.344775	0.464776		BAL062_01075	0.452943	0.0236601	0.0429419		BAL062_01075	0.0379389	0.858432	0.90009		BAL062_01075	-0.539715	0.0158663	0.0250913
BAL062_01076	0.495782	0.127577	0.209795		BAL062_01076	-0.265897	0.447512	0.565809		BAL062_01076	-0.355131	0.278753	0.360728		BAL062_01076	0.495782	0.127577	0.209795		BAL062_01076	-1.46075	0.000147899	0.000330133
BAL062_01077	-1.12563	0.000706042	0.00246634		BAL062_01077	-1.50541	9.72e-06	5.6e-05		BAL062_01077	-0.220884	0.503427	0.584243		BAL062_01077	-1.12563	0.000706042	0.00246634		BAL062_01077	-1.11349	0.000826369	0.00162664
BAL062_01079	1.04055	0.00751714	0.0197614		BAL062_01079	2.29233	8.76e-10	1.06e-08		BAL062_01079	0.882701	0.0195555	0.0364923		BAL062_01079	1.04055	0.00751714	0.0197614		BAL062_01079	-0.699173	0.120373	0.158491
BAL062_01080	0.192538	0.175495	0.272227		BAL062_01080	2.40464	9.96e-70	2.39e-67		BAL062_01080	0.625486	5.06106e-06	2.07514e-05		BAL062_01080	0.192538	0.175495	0.272227		BAL062_01080	-0.365148	0.0127021	0.0204318
BAL062_01081	0.106894	0.604654	0.703941		BAL062_01081	0.500865	0.0150262	0.0355855		BAL062_01081	-0.159153	0.436581	0.522105		BAL062_01081	0.106894	0.604654	0.703941		BAL062_01081	-0.736198	0.000823394	0.00162232
BAL062_01082	-0.0649757	0.736997	0.809161		BAL062_01082	0.2259	0.244405	0.355784		BAL062_01082	-0.433114	0.0222077	0.0406912		BAL062_01082	-0.0649757	0.736997	0.809161		BAL062_01082	-0.573157	0.0043488	0.00761287
BAL062_01083	0.178153	0.309478	0.423878		BAL062_01083	0.313485	0.0772187	0.140152		BAL062_01083	0.0604557	0.723598	0.781729		BAL062_01083	0.178153	0.309478	0.423878		BAL062_01083	0.496956	0.0041289	0.00723451
BAL062_01084	0.685384	0.0110263	0.027289		BAL062_01084	0.525925	0.0543699	0.10492		BAL062_01084	0.30225	0.257529	0.337527		BAL062_01084	0.685384	0.0110263	0.027289		BAL062_01084	0.155419	0.570953	0.62668
BAL062_01085	0.273948	0.113148	0.191873		BAL062_01085	0.371321	0.0334171	0.0696975		BAL062_01085	0.108628	0.520744	0.599276		BAL062_01085	0.273948	0.113148	0.191873		BAL062_01085	-0.312789	0.0787678	0.108698
BAL062_01086	-0.444458	0.0172023	0.0401506		BAL062_01086	0.0244756	0.895004	0.931832		BAL062_01086	-0.369232	0.0364123	0.0625745		BAL062_01086	-0.444458	0.0172023	0.0401506		BAL062_01086	-0.354685	0.0572791	0.0809612
BAL062_01087	0.986148	0.113865	0.192579		BAL062_01087	-0.00224695	0.997145	0.998841		BAL062_01087	-1.07806	0.0835494	0.129256		BAL062_01087	0.986148	0.113865	0.192579		BAL062_01087	0.031198	0.960401	0.968967
BAL062_01088	0.949444	0.045824	0.0906581		BAL062_01088	0.222523	0.657945	0.749585		BAL062_01088	-0.448631	0.327736	0.411785		BAL062_01088	0.949444	0.045824	0.0906581		BAL062_01088	-0.37807	0.462345	0.52284
BAL062_01089	0.865417	0.0102116	0.0256123		BAL062_01089	0.730585	0.0333911	0.0696898		BAL062_01089	-0.22892	0.48622	0.568972		BAL062_01089	0.865417	0.0102116	0.0256123		BAL062_01089	-0.9262	0.0137249	0.021912
BAL062_01090	0.711332	0.0112685	0.0278347		BAL062_01090	0.449913	0.11982	0.20001		BAL062_01090	0.149421	0.594825	0.666748		BAL062_01090	0.711332	0.0112685	0.0278347		BAL062_01090	-0.225616	0.447891	0.50904
BAL062_01091	-0.551407	0.0677006	0.125755		BAL062_01091	0.216241	0.46068	0.577879		BAL062_01091	0.113258	0.692419	0.754189		BAL062_01091	-0.551407	0.0677006	0.125755		BAL062_01091	-0.555537	0.0676655	0.0944958
BAL062_01092	0.178941	0.355212	0.475181		BAL062_01092	0.352689	0.0711073	0.130601		BAL062_01092	0.0124689	0.946268	0.962281		BAL062_01092	0.178941	0.355212	0.475181		BAL062_01092	0.0950036	0.626919	0.677855
BAL062_01093	0.0378414	0.786649	0.847703		BAL062_01093	0.271331	0.0538563	0.104086		BAL062_01093	-0.0973091	0.464407	0.548728		BAL062_01093	0.0378414	0.786649	0.847703		BAL062_01093	0.062376	0.65672	0.704661
BAL062_01094	0.371717	0.0367166	0.0755953		BAL062_01094	0.0950413	0.603705	0.707992		BAL062_01094	0.0299088	0.863342	0.899598		BAL062_01094	0.371717	0.0367166	0.0755953		BAL062_01094	-0.632667	0.000791102	0.00156915
BAL062_01095	0.107841	0.40675	0.524511		BAL062_01095	0.0211869	0.872495	0.915334		BAL062_01095	-0.109897	0.385838	0.471239		BAL062_01095	0.107841	0.40675	0.524511		BAL062_01095	-0.291803	0.0273814	0.0414112
BAL062_01096	0.541466	0.0247698	0.054437		BAL062_01096	0.499349	0.0407137	0.0820675		BAL062_01096	-0.00865242	0.970594	0.979508		BAL062_01096	0.541466	0.0247698	0.054437		BAL062_01096	-0.420264	0.0934073	0.12645
BAL062_01097	1.06026	8.61e-06	4.81e-05		BAL062_01097	0.585381	0.0186503	0.0429516		BAL062_01097	-0.0961892	0.671784	0.737563		BAL062_01097	1.06026	8.61e-06	4.81e-05		BAL062_01097	-0.299859	0.251286	0.305354
BAL062_01098	0.501551	0.00601464	0.0162104		BAL062_01098	0.176028	0.348148	0.468665		BAL062_01098	-0.443461	0.0150981	0.0291356		BAL062_01098	0.501551	0.00601464	0.0162104		BAL062_01098	-0.870094	9.91856e-06	2.61448e-05
BAL062_01099	0.830025	2.6e-06	1.61e-05		BAL062_01099	0.36012	0.0477457	0.0937844		BAL062_01099	0.0679651	0.696701	0.757995		BAL062_01099	0.830025	2.6e-06	1.61e-05		BAL062_01099	-0.176368	0.338887	0.398825
BAL062_01100	0.281175	0.175293	0.272065		BAL062_01100	0.594448	0.00423068	0.0121518		BAL062_01100	0.248946	0.206977	0.280986		BAL062_01100	0.281175	0.175293	0.272065		BAL062_01100	0.260377	0.212751	0.263086
BAL062_01101	0.829094	0.000400705	0.00151238		BAL062_01101	0.656488	0.00592714	0.0162943		BAL062_01101	0.170001	0.452899	0.537433		BAL062_01101	0.829094	0.000400705	0.00151238		BAL062_01101	0.18746	0.436116	0.497568
BAL062_01102	0.214588	0.382651	0.502108		BAL062_01102	0.219106	0.378538	0.498752		BAL062_01102	0.14334	0.547857	0.624313		BAL062_01102	0.214588	0.382651	0.502108		BAL062_01102	-0.274287	0.274872	0.330568
BAL062_01103	0.0494166	0.826303	0.87565		BAL062_01103	-0.245358	0.284367	0.400173		BAL062_01103	-0.510511	0.0221067	0.0405448		BAL062_01103	0.0494166	0.826303	0.87565		BAL062_01103	-0.668953	0.00369458	0.00652403
BAL062_01104	-0.195395	0.0652329	0.122443		BAL062_01104	-0.692717	7.21e-11	1.02e-09		BAL062_01104	-0.672943	2.02617e-10	1.47868e-09		BAL062_01104	-0.195395	0.0652329	0.122443		BAL062_01104	0.16649	0.115966	0.153478
BAL062_01105	0.0484425	0.696725	0.776472		BAL062_01105	-0.0648156	0.60414	0.708069		BAL062_01105	-0.0870418	0.480158	0.562672		BAL062_01105	0.0484425	0.696725	0.776472		BAL062_01105	0.564767	5.0832e-06	1.38751e-05
BAL062_01106	-0.220327	0.176966	0.273557		BAL062_01106	-0.226486	0.170334	0.267172		BAL062_01106	-0.266198	0.0955692	0.144708		BAL062_01106	-0.220327	0.176966	0.273557		BAL062_01106	0.355052	0.0275716	0.0416498
BAL062_01107	-1.9913	1.66e-43	1.68e-41		BAL062_01107	-2.22972	6.74e-54	1.13e-51		BAL062_01107	-2.79995	3.47113e-84	3.33749e-82		BAL062_01107	-1.9913	1.66e-43	1.68e-41		BAL062_01107	-0.976624	1.08394e-11	5.8469e-11
BAL062_01108	-0.743644	3.71e-09	3.81e-08		BAL062_01108	-1.00469	2.3e-15	5.79e-14		BAL062_01108	-1.60069	4.8473e-37	1.74231e-35		BAL062_01108	-0.743644	3.71e-09	3.81e-08		BAL062_01108	-0.58605	3.3342e-06	9.39439e-06
BAL062_01109	-0.350397	0.00271324	0.00812073		BAL062_01109	-0.235984	0.0434773	0.0869093		BAL062_01109	-0.326703	0.00515894	0.0111656		BAL062_01109	-0.350397	0.00271324	0.00812073		BAL062_01109	1.33686	2.45762e-30	7.16062e-29
BAL062_01110	-0.802791	0.00142134	0.00455919		BAL062_01110	-0.754459	0.00292433	0.00891202		BAL062_01110	0.367122	0.146638	0.21028		BAL062_01110	-0.802791	0.00142134	0.00455919		BAL062_01110	0.835498	0.000691528	0.0013845
BAL062_01111	-0.148863	0.611326	0.708821		BAL062_01111	-0.396019	0.186918	0.287095		BAL062_01111	-0.672807	0.0200054	0.0371157		BAL062_01111	-0.148863	0.611326	0.708821		BAL062_01111	-0.499929	0.0933704	0.126444
BAL062_01112	-0.415368	0.0146891	0.0350027		BAL062_01112	-0.797996	2.96e-06	1.9e-05		BAL062_01112	-0.72046	2.25804e-05	8.2395e-05		BAL062_01112	-0.415368	0.0146891	0.0350027		BAL062_01112	-0.272867	0.108906	0.144882
BAL062_01113	-0.31384	0.0233967	0.0519537		BAL062_01113	-0.206207	0.141597	0.228913		BAL062_01113	0.127768	0.333996	0.417875		BAL062_01113	-0.31384	0.0233967	0.0519537		BAL062_01113	-1.09056	1.0361e-13	7.01559e-13
BAL062_01114	-0.258496	0.166464	0.260851		BAL062_01114	0.229437	0.216167	0.321374		BAL062_01114	0.57219	0.00100539	0.00259687		BAL062_01114	-0.258496	0.166464	0.260851		BAL062_01114	-0.66841	0.000519327	0.00106072
BAL062_01115	0.581679	0.000345196	0.00133296		BAL062_01115	-0.132692	0.439407	0.559404		BAL062_01115	0.40045	0.0107872	0.0216306		BAL062_01115	0.581679	0.000345196	0.00133296		BAL062_01115	-0.160006	0.344191	0.404201
BAL062_01116	0.170179	0.146346	0.234812		BAL062_01116	-0.073045	0.536789	0.648599		BAL062_01116	-0.248938	0.0316388	0.055235		BAL062_01116	0.170179	0.146346	0.234812		BAL062_01116	0.931038	1.23395e-15	1.06886e-14
BAL062_01117	0.103713	0.484105	0.596753		BAL062_01117	-0.149945	0.313801	0.43335		BAL062_01117	-0.130485	0.376337	0.461099		BAL062_01117	0.103713	0.484105	0.596753		BAL062_01117	0.675184	4.97794e-06	1.36264e-05
BAL062_01118	0.291051	0.0318316	0.0671555		BAL062_01118	-0.115211	0.397721	0.518697		BAL062_01118	0.0349141	0.796002	0.844531		BAL062_01118	0.291051	0.0318316	0.0671555		BAL062_01118	0.289447	0.0328615	0.0489297
BAL062_01119	0.263644	0.0668868	0.124575		BAL062_01119	0.376342	0.00934745	0.0239829		BAL062_01119	0.0291019	0.836289	0.877351		BAL062_01119	0.263644	0.0668868	0.124575		BAL062_01119	-0.493222	0.00084542	0.00165723
BAL062_01120	-0.111643	0.427656	0.545165		BAL062_01120	-0.00846583	0.952203	0.969085		BAL062_01120	0.0275701	0.842827	0.883487		BAL062_01120	-0.111643	0.427656	0.545165		BAL062_01120	0.483959	0.000547341	0.00111379
BAL062_01121	0.0482892	0.684347	0.76757		BAL062_01121	-0.527689	1.21e-05	6.81e-05		BAL062_01121	-0.29998	0.0109126	0.0218707		BAL062_01121	0.0482892	0.684347	0.76757		BAL062_01121	0.572671	1.28242e-06	3.78525e-06
BAL062_01122	-0.176678	0.425634	0.543309		BAL062_01122	-0.114654	0.613755	0.716171		BAL062_01122	-0.240954	0.22539	0.301304		BAL062_01122	-0.176678	0.425634	0.543309		BAL062_01122	0.0302424	0.890498	0.911108
BAL062_01123	-0.474249	0.0712995	0.13133		BAL062_01123	0.156933	0.542678	0.653556		BAL062_01123	0.138522	0.562882	0.638409		BAL062_01123	-0.474249	0.0712995	0.13133		BAL062_01123	0.139258	0.583803	0.638415
BAL062_01124	-0.861723	0.00669633	0.01786		BAL062_01124	0.0253083	0.934141	0.959207		BAL062_01124	0.243541	0.394457	0.479331		BAL062_01124	-0.861723	0.00669633	0.01786		BAL062_01124	0.280027	0.34781	0.408326
BAL062_01125	-0.131319	0.643489	0.732424		BAL062_01125	0.264793	0.349875	0.470496		BAL062_01125	0.179101	0.505291	0.586052		BAL062_01125	-0.131319	0.643489	0.732424		BAL062_01125	0.367359	0.189015	0.237722
BAL062_01126	-0.148586	0.460496	0.573904		BAL062_01126	-0.0158941	0.938124	0.960327		BAL062_01126	0.113443	0.536983	0.61502		BAL062_01126	-0.148586	0.460496	0.573904		BAL062_01126	0.284319	0.147582	0.190151
BAL062_01127	0.00723284	0.981522	0.988979		BAL062_01127	0.117845	0.709678	0.793437		BAL062_01127	-0.114288	0.697931	0.758904		BAL062_01127	0.00723284	0.981522	0.988979		BAL062_01127	0.30852	0.317826	0.375763
BAL062_01128	-0.619382	0.023188	0.0515797		BAL062_01128	-0.283247	0.29891	0.417125		BAL062_01128	-0.337657	0.168728	0.237181		BAL062_01128	-0.619382	0.023188	0.0515797		BAL062_01128	-0.475194	0.0800478	0.110385
BAL062_01129	-0.370132	0.351197	0.470793		BAL062_01129	-0.312952	0.438305	0.558371		BAL062_01129	0.0779462	0.835858	0.877138		BAL062_01129	-0.370132	0.351197	0.470793		BAL062_01129	-0.678494	0.0954466	0.128803
BAL062_01130	-0.643327	0.00106362	0.0035295		BAL062_01130	-0.223102	0.254618	0.367337		BAL062_01130	-0.58355	0.00197457	0.00472863		BAL062_01130	-0.643327	0.00106362	0.0035295		BAL062_01130	-0.641079	0.00116827	0.00224322
BAL062_01131	-0.675336	0.0106824	0.0265232		BAL062_01131	-0.0433234	0.867756	0.913212		BAL062_01131	-0.253537	0.309354	0.391889		BAL062_01131	-0.675336	0.0106824	0.0265232		BAL062_01131	-0.719283	0.00702737	0.0118437
BAL062_01132	-0.0166111	0.916321	0.940782		BAL062_01132	0.0111007	0.945188	0.965232		BAL062_01132	-0.656991	1.98435e-05	7.31718e-05		BAL062_01132	-0.0166111	0.916321	0.940782		BAL062_01132	-0.480914	0.00347099	0.00615181
BAL062_01133	-0.164346	0.488027	0.599857		BAL062_01133	-0.459799	0.0611138	0.115387		BAL062_01133	-0.569925	0.0152342	0.0293687		BAL062_01133	-0.164346	0.488027	0.599857		BAL062_01133	-0.932608	0.000183405	0.000403995
BAL062_01134	-0.0123344	0.95771	0.971861		BAL062_01134	-0.527905	0.0342644	0.0710026		BAL062_01134	-0.366435	0.104535	0.15632		BAL062_01134	-0.0123344	0.95771	0.971861		BAL062_01134	-1.01494	7.32e-05	0.000171663
BAL062_01135	-0.766677	4.97e-07	3.49e-06		BAL062_01135	-0.622402	4.63e-05	0.000232345		BAL062_01135	-1.05124	4.537e-12	4.09608e-11		BAL062_01135	-0.766677	4.97e-07	3.49e-06		BAL062_01135	0.0764616	0.61449	0.667607
BAL062_01136	0.507338	0.00370548	0.01058		BAL062_01136	-0.415907	0.0237523	0.0523204		BAL062_01136	-0.515362	0.00320558	0.00729076		BAL062_01136	0.507338	0.00370548	0.01058		BAL062_01136	-0.819602	9.98619e-06	2.62701e-05
BAL062_01137	0.376159	0.0110798	0.0274038		BAL062_01137	-0.883247	9.59e-08	8.29e-07		BAL062_01137	-0.736873	5.06358e-07	2.43431e-06		BAL062_01137	0.376159	0.0110798	0.0274038		BAL062_01137	-1.13035	8.93317e-12	4.87333e-11
BAL062_01138	0.0586172	0.775138	0.839297		BAL062_01138	-0.273784	0.194309	0.296436		BAL062_01138	-0.187361	0.353291	0.438373		BAL062_01138	0.0586172	0.775138	0.839297		BAL062_01138	-1.77962	1.03159e-14	7.88769e-14
BAL062_01139	0.0601983	0.720372	0.796593		BAL062_01139	0.0540379	0.751182	0.827096		BAL062_01139	-0.209087	0.204402	0.278178		BAL062_01139	0.0601983	0.720372	0.796593		BAL062_01139	-1.33462	2.16387e-13	1.42018e-12
BAL062_01140	-0.422068	0.0173888	0.0405563		BAL062_01140	-0.173518	0.331011	0.450963		BAL062_01140	-0.193206	0.249372	0.328235		BAL062_01140	-0.422068	0.0173888	0.0405563		BAL062_01140	-1.28473	1.73383e-11	9.22312e-11
BAL062_01141	-0.532255	0.0904214	0.159231		BAL062_01141	0.194125	0.527236	0.640239		BAL062_01141	0.331718	0.251977	0.331092		BAL062_01141	-0.532255	0.0904214	0.159231		BAL062_01141	-0.665343	0.0372363	0.054807
BAL062_01142	-0.153182	0.665276	0.751439		BAL062_01142	0.0762926	0.830615	0.888608		BAL062_01142	0.450896	0.168653	0.237162		BAL062_01142	-0.153182	0.665276	0.751439		BAL062_01142	-0.407405	0.261735	0.315955
BAL062_01143	-0.0630471	0.888211	0.921764		BAL062_01143	0.249493	0.578491	0.687114		BAL062_01143	0.147504	0.715246	0.774508		BAL062_01143	-0.0630471	0.888211	0.921764		BAL062_01143	-0.732154	0.12276	0.161194
BAL062_01144	0.666509	0.139515	0.225831		BAL062_01144	1.013	0.0246364	0.0538974		BAL062_01144	0.132155	0.747756	0.803092		BAL062_01144	0.666509	0.139515	0.225831		BAL062_01144	-1.11838	0.0299585	0.0449378
BAL062_01145	0.322391	0.497386	0.608443		BAL062_01145	0.897366	0.055356	0.10645		BAL062_01145	0.533421	0.219662	0.295392		BAL062_01145	0.322391	0.497386	0.608443		BAL062_01145	1.01804	0.0267002	0.0405564
BAL062_01146	-0.708301	0.00711888	0.0188562		BAL062_01146	-0.158504	0.540954	0.652303		BAL062_01146	-0.15223	0.522811	0.601116		BAL062_01146	-0.708301	0.00711888	0.0188562		BAL062_01146	0.390729	0.115084	0.152362
BAL062_01147	-0.235216	0.550885	0.655247		BAL062_01147	-0.830993	0.0448937	0.0890925		BAL062_01147	-0.278734	0.467988	0.551266		BAL062_01147	-0.235216	0.550885	0.655247		BAL062_01147	-0.451474	0.258905	0.31303
BAL062_01148	0.127967	0.824987	0.875545		BAL062_01148	-0.0266972	0.963789	0.976199		BAL062_01148	0.583452	0.291031	0.373102		BAL062_01148	0.127967	0.824987	0.875545		BAL062_01148	0.00992185	0.986415	0.989244
BAL062_01149	0.763323	0.0878704	0.155554		BAL062_01149	0.096996	0.836812	0.891767		BAL062_01149	1.37193	0.00207854	0.00495295		BAL062_01149	0.763323	0.0878704	0.155554		BAL062_01149	-0.664157	0.173047	0.219795
BAL062_01150	0.598008	0.172932	0.269161		BAL062_01150	0.0450733	0.92082	0.949711		BAL062_01150	0.666214	0.137431	0.198558		BAL062_01150	0.598008	0.172932	0.269161		BAL062_01150	-0.729417	0.117112	0.154781
BAL062_01151	0.0262406	0.964778	0.977486		BAL062_01151	0.707684	0.230958	0.33981		BAL062_01151	0.608431	0.298728	0.380433		BAL062_01151	0.0262406	0.964778	0.977486		BAL062_01151	0.370818	0.530743	0.587407
BAL062_01152	0.45709	0.265233	0.375308		BAL062_01152	0.838635	0.0405354	0.081794		BAL062_01152	1.37861	0.000516302	0.00141785		BAL062_01152	0.45709	0.265233	0.375308		BAL062_01152	-0.913212	0.0441275	0.0639707
BAL062_01153	0.282825	0.197661	0.298755		BAL062_01153	0.427956	0.0538327	0.104086		BAL062_01153	0.700218	0.000814677	0.00215788		BAL062_01153	0.282825	0.197661	0.298755		BAL062_01153	-0.620106	0.00829638	0.013807
BAL062_01154	-0.351571	0.115621	0.194932		BAL062_01154	0.237116	0.27828	0.393191		BAL062_01154	-0.0550594	0.789245	0.838055		BAL062_01154	-0.351571	0.115621	0.194932		BAL062_01154	-0.398121	0.0785466	0.108432
BAL062_01155	-1.89456	9.44e-06	5.2e-05		BAL062_01155	-1.19005	0.00530225	0.0148677		BAL062_01155	-1.12748	0.00819162	0.0170297		BAL062_01155	-1.89456	9.44e-06	5.2e-05		BAL062_01155	-0.462489	0.276699	0.332454
BAL062_01156	-0.340332	0.184287	0.282715		BAL062_01156	0.352117	0.160273	0.253879		BAL062_01156	0.588502	0.011344	0.0226292		BAL062_01156	-0.340332	0.184287	0.282715		BAL062_01156	-0.116763	0.645823	0.694779
BAL062_01157	0.141261	0.754861	0.82524		BAL062_01157	0.584533	0.194621	0.296793		BAL062_01157	0.020645	0.961078	0.973993		BAL062_01157	0.141261	0.754861	0.82524		BAL062_01157	-0.115491	0.801521	0.834276
BAL062_01158	0.87156	0.0171665	0.0401143		BAL062_01158	0.770661	0.03836	0.0780595		BAL062_01158	0.36363	0.298493	0.380369		BAL062_01158	0.87156	0.0171665	0.0401143		BAL062_01158	0.0269551	0.943626	0.9553
BAL062_01159	-0.35653	0.242363	0.348329		BAL062_01159	-0.0847008	0.782278	0.853515		BAL062_01159	-0.357923	0.224013	0.299775		BAL062_01159	-0.35653	0.242363	0.348329		BAL062_01159	-0.700078	0.0272942	0.0412956
BAL062_01160	0.31194	0.395484	0.513491		BAL062_01160	0.24993	0.508104	0.622347		BAL062_01160	0.168744	0.634839	0.70444		BAL062_01160	0.31194	0.395484	0.513491		BAL062_01160	-0.823569	0.0431325	0.0627174
BAL062_01161	0.560683	0.130161	0.213385		BAL062_01161	0.75058	0.0445543	0.088556		BAL062_01161	0.970951	0.0038106	0.00851452		BAL062_01161	0.560683	0.130161	0.213385		BAL062_01161	0.13254	0.729125	0.770389
BAL062_01162	0.211574	0.561635	0.66463		BAL062_01162	0.025596	0.945401	0.965232		BAL062_01162	0.341605	0.325502	0.409513		BAL062_01162	0.211574	0.561635	0.66463		BAL062_01162	-0.937399	0.016507	0.0260081
BAL062_01163	1.16616	0.00177608	0.00556706		BAL062_01163	1.26526	0.000782661	0.0027949		BAL062_01163	0.493277	0.159688	0.226376		BAL062_01163	1.16616	0.00177608	0.00556706		BAL062_01163	-0.489797	0.234359	0.286564
BAL062_01164	0.380335	0.0790271	0.14256		BAL062_01164	0.515466	0.0186785	0.0429908		BAL062_01164	0.371805	0.0839655	0.129743		BAL062_01164	0.380335	0.0790271	0.14256		BAL062_01164	-1.13204	4.92923e-06	1.35124e-05
BAL062_01165	0.0864769	0.793931	0.852683		BAL062_01165	0.310412	0.351946	0.472754		BAL062_01165	0.478585	0.127988	0.186738		BAL062_01165	0.0864769	0.793931	0.852683		BAL062_01165	-0.679175	0.0544747	0.0773472
BAL062_01166	0.210376	0.62425	0.717318		BAL062_01166	0.425912	0.324952	0.445343		BAL062_01166	0.390948	0.328038	0.411895		BAL062_01166	0.210376	0.62425	0.717318		BAL062_01166	-0.598422	0.19181	0.240843
BAL062_01167	-0.202985	0.738945	0.810667		BAL062_01167	-0.0623796	0.918697	0.948467		BAL062_01167	0.475785	0.435806	0.521533		BAL062_01167	-0.202985	0.738945	0.810667		BAL062_01167	-0.390652	0.52321	0.580685
BAL062_01168	-0.141474	0.433659	0.550628		BAL062_01168	-0.555048	0.0024189	0.00753287		BAL062_01168	-0.666594	0.000218719	0.000653607		BAL062_01168	-0.141474	0.433659	0.550628		BAL062_01168	-0.687955	0.000163211	0.000362
BAL062_01169	-0.0585138	0.798885	0.856513		BAL062_01169	-0.371112	0.12343	0.20497		BAL062_01169	-0.0162611	0.944265	0.960989		BAL062_01169	-0.0585138	0.798885	0.856513		BAL062_01169	-0.693713	0.00423784	0.00742201
BAL062_01170	-0.122911	0.73542	0.808122		BAL062_01170	0.0647189	0.86023	0.908953		BAL062_01170	0.585563	0.0946438	0.143703		BAL062_01170	-0.122911	0.73542	0.808122		BAL062_01170	-0.716554	0.0621888	0.087387
BAL062_01171	0.513714	0.069458	0.128431		BAL062_01171	0.720928	0.0114728	0.028303		BAL062_01171	0.481883	0.0657609	0.105823		BAL062_01171	0.513714	0.069458	0.128431		BAL062_01171	-0.101492	0.732369	0.773179
BAL062_01172	0.158413	0.509875	0.619582		BAL062_01172	0.894397	0.000128713	0.00057966		BAL062_01172	0.715876	0.00138788	0.0034661		BAL062_01172	0.158413	0.509875	0.619582		BAL062_01172	-0.407996	0.110264	0.146536
BAL062_01173	0.26149	0.48306	0.595847		BAL062_01173	1.04947	0.00417949	0.0120317		BAL062_01173	1.43259	6.42287e-05	0.000214803		BAL062_01173	0.26149	0.48306	0.595847		BAL062_01173	-1.89369	1.65248e-05	4.22289e-05
BAL062_01174	0.173183	0.355658	0.475613		BAL062_01174	0.395247	0.0358275	0.0738264		BAL062_01174	0.317262	0.0813322	0.126487		BAL062_01174	0.173183	0.355658	0.475613		BAL062_01174	-0.53752	0.00550311	0.00945709
BAL062_01175	0.186391	0.4457	0.560918		BAL062_01175	0.295748	0.232339	0.34093		BAL062_01175	0.0986499	0.672791	0.738246		BAL062_01175	0.186391	0.4457	0.560918		BAL062_01175	-0.543363	0.0350959	0.051875
BAL062_01176	-0.234674	0.409841	0.52788		BAL062_01176	-0.515196	0.0822341	0.147446		BAL062_01176	-0.342789	0.204056	0.277903		BAL062_01176	-0.234674	0.409841	0.52788		BAL062_01176	-1.08175	0.000377402	0.000789281
BAL062_01177	0.0217158	0.900719	0.929978		BAL062_01177	-0.0789424	0.657982	0.749585		BAL062_01177	0.0859979	0.606831	0.678057		BAL062_01177	0.0217158	0.900719	0.929978		BAL062_01177	-0.504413	0.00514289	0.00887773
BAL062_01178	-0.89178	0.00013779	0.000588904		BAL062_01178	-0.430456	0.0626174	0.117706		BAL062_01178	-0.446806	0.0356514	0.0614316		BAL062_01178	-0.89178	0.00013779	0.000588904		BAL062_01178	0.0948572	0.663858	0.710802
BAL062_01179	0.173391	0.511264	0.620682		BAL062_01179	0.667438	0.0109834	0.0274301		BAL062_01179	0.275663	0.286468	0.368481		BAL062_01179	0.173391	0.511264	0.620682		BAL062_01179	-1.56684	1.84167e-07	6.03326e-07
BAL062_01180	0.0967965	0.585251	0.6875		BAL062_01180	0.206708	0.246761	0.358411		BAL062_01180	-0.00763581	0.965144	0.976057		BAL062_01180	0.0967965	0.585251	0.6875		BAL062_01180	-0.942428	3.07672e-07	9.77939e-07
BAL062_01181	-0.593514	0.00704493	0.018699		BAL062_01181	-0.800671	0.00030674	0.00125904		BAL062_01181	-1.01434	4.04834e-06	1.67599e-05		BAL062_01181	-0.593514	0.00704493	0.018699		BAL062_01181	0.0890092	0.684627	0.729788
BAL062_01182	-0.642636	0.00496189	0.0136982		BAL062_01182	-0.582245	0.0114028	0.0281836		BAL062_01182	-1.16316	3.47315e-07	1.70162e-06		BAL062_01182	-0.642636	0.00496189	0.0136982		BAL062_01182	0.198787	0.379634	0.440843
BAL062_01183	0.418497	0.0594582	0.1136		BAL062_01183	0.336749	0.131819	0.215643		BAL062_01183	-0.238227	0.28534	0.367337		BAL062_01183	0.418497	0.0594582	0.1136		BAL062_01183	-0.378641	0.0929198	0.125879
BAL062_01184	0.764856	0.000140491	0.00059837		BAL062_01184	0.573435	0.00535986	0.014992		BAL062_01184	0.906081	6.74556e-06	2.68011e-05		BAL062_01184	0.764856	0.000140491	0.00059837		BAL062_01184	0.0838182	0.687961	0.73253
BAL062_01185	0.388976	0.019772	0.0450759		BAL062_01185	-0.093389	0.579358	0.687507		BAL062_01185	-0.278124	0.0953422	0.144473		BAL062_01185	0.388976	0.019772	0.0450759		BAL062_01185	-0.0421852	0.801452	0.834276
BAL062_01186	0.143824	0.239049	0.344984		BAL062_01186	0.383012	0.00173889	0.00558711		BAL062_01186	1.22268	3.32513e-24	7.14439e-23		BAL062_01186	0.143824	0.239049	0.344984		BAL062_01186	0.672343	3.32352e-08	1.19113e-07
BAL062_01187	-0.00983292	0.954316	0.969696		BAL062_01187	0.211266	0.219087	0.324876		BAL062_01187	1.16917	4.58967e-12	4.13393e-11		BAL062_01187	-0.00983292	0.954316	0.969696		BAL062_01187	0.103665	0.545763	0.602989
BAL062_01188	-0.225429	0.0278807	0.0602412		BAL062_01188	-0.474627	3.8e-06	2.4e-05		BAL062_01188	-0.547356	8.96209e-08	4.77399e-07		BAL062_01188	-0.225429	0.0278807	0.0602412		BAL062_01188	0.666676	7.42632e-11	3.62918e-10
BAL062_01189	0.182746	0.073666	0.135172		BAL062_01189	0.0533468	0.60837	0.711183		BAL062_01189	-0.37211	0.000192216	0.000581181		BAL062_01189	0.182746	0.073666	0.135172		BAL062_01189	0.380081	0.000188992	0.00041535
BAL062_01190	0.037887	0.684217	0.76757		BAL062_01190	0.0966709	0.303771	0.42238		BAL062_01190	-0.607703	3.93207e-11	3.10528e-10		BAL062_01190	0.037887	0.684217	0.76757		BAL062_01190	0.20213	0.0296839	0.0445781
BAL062_01191	-0.0687919	0.516857	0.625498		BAL062_01191	-0.14311	0.182298	0.2818		BAL062_01191	-0.576748	3.56229e-08	2.01479e-07		BAL062_01191	-0.0687919	0.516857	0.625498		BAL062_01191	-0.469448	1.25579e-05	3.25895e-05
BAL062_01192	0.106762	0.711378	0.789827		BAL062_01192	-0.215055	0.457623	0.575169		BAL062_01192	-0.811427	0.00490408	0.0106741		BAL062_01192	0.106762	0.711378	0.789827		BAL062_01192	-0.544637	0.0600415	0.084679
BAL062_01193	0.138316	0.716803	0.794017		BAL062_01193	-0.0583944	0.878361	0.919231		BAL062_01193	-0.657657	0.0846236	0.130498		BAL062_01193	0.138316	0.716803	0.794017		BAL062_01193	-0.641361	0.0929108	0.125879
BAL062_01197	-0.330431	0.0842818	0.150556		BAL062_01197	-0.511431	0.00756789	0.0200336		BAL062_01197	-0.257757	0.177887	0.247971		BAL062_01197	-0.330431	0.0842818	0.150556		BAL062_01197	0.852772	8.28209e-06	2.20588e-05
BAL062_01198	0.0151914	0.888723	0.921954		BAL062_01198	-0.0711161	0.518726	0.632938		BAL062_01198	-0.934087	1.11292e-17	1.62748e-16		BAL062_01198	0.0151914	0.888723	0.921954		BAL062_01198	0.828378	8.4105e-15	6.52153e-14
BAL062_01199	-0.048735	0.718474	0.79518		BAL062_01199	0.0954355	0.481465	0.598099		BAL062_01199	-0.172588	0.196737	0.270114		BAL062_01199	-0.048735	0.718474	0.79518		BAL062_01199	0.402517	0.00279936	0.0050263
BAL062_01200	-0.0540966	0.635734	0.726824		BAL062_01200	-0.390622	0.000674032	0.00246419		BAL062_01200	-0.354505	0.00185236	0.00446936		BAL062_01200	-0.0540966	0.635734	0.726824		BAL062_01200	-0.00490109	0.965779	0.972717
BAL062_01201	0.291482	0.0233311	0.0518379		BAL062_01201	-0.0458796	0.721353	0.803221		BAL062_01201	0.094846	0.460262	0.54444		BAL062_01201	0.291482	0.0233311	0.0518379		BAL062_01201	1.1507	3.28102e-19	3.89469e-18
BAL062_01202	0.113886	0.297643	0.411333		BAL062_01202	-0.269427	0.0143563	0.0341674		BAL062_01202	-0.51855	2.06391e-06	8.94904e-06		BAL062_01202	0.113886	0.297643	0.411333		BAL062_01202	-0.080587	0.462054	0.522665
BAL062_01203	0.535486	0.000167501	0.000701753		BAL062_01203	0.465225	0.00113562	0.00385148		BAL062_01203	-0.107472	0.448892	0.53351		BAL062_01203	0.535486	0.000167501	0.000701753		BAL062_01203	0.185515	0.194369	0.243499
BAL062_01204	0.514887	0.000248297	0.000999948		BAL062_01204	0.47215	0.0008032	0.00285764		BAL062_01204	0.243202	0.0823622	0.12781		BAL062_01204	0.514887	0.000248297	0.000999948		BAL062_01204	0.923761	4.59794e-11	2.30556e-10
BAL062_01205	0.268409	0.0376135	0.0772353		BAL062_01205	0.707957	4.15e-08	3.86e-07		BAL062_01205	0.5737	8.59247e-06	3.34142e-05		BAL062_01205	0.268409	0.0376135	0.0772353		BAL062_01205	1.27936	3.43953e-23	6.04038e-22
BAL062_01206	0.115206	0.627854	0.720169		BAL062_01206	-0.0198074	0.934285	0.959207		BAL062_01206	0.212249	0.360866	0.446123		BAL062_01206	0.115206	0.627854	0.720169		BAL062_01206	0.106629	0.654276	0.702881
BAL062_01207	-0.358074	0.13419	0.218609		BAL062_01207	-0.373126	0.120419	0.200664		BAL062_01207	0.128039	0.587034	0.660156		BAL062_01207	-0.358074	0.13419	0.218609		BAL062_01207	0.20986	0.377784	0.43896
BAL062_01208	-1.07031	1.41e-07	1.1e-06		BAL062_01208	-1.19354	4.42e-09	4.8e-08		BAL062_01208	-0.636343	0.00173224	0.00422013		BAL062_01208	-1.07031	1.41e-07	1.1e-06		BAL062_01208	-1.31519	1.00042e-10	4.77373e-10
BAL062_01209	0.134327	0.19518	0.295653		BAL062_01209	-0.222472	0.0324376	0.0678753		BAL062_01209	-0.272259	0.00855745	0.0176793		BAL062_01209	0.134327	0.19518	0.295653		BAL062_01209	0.4954	1.74146e-06	5.07013e-06
BAL062_01210	-0.0438504	0.787275	0.84814		BAL062_01210	-0.108966	0.502922	0.617557		BAL062_01210	-0.338107	0.0373004	0.0639578		BAL062_01210	-0.0438504	0.787275	0.84814		BAL062_01210	0.66093	4.67521e-05	0.000112945
BAL062_01211	-0.172987	0.380311	0.499847		BAL062_01211	-0.140768	0.484094	0.600589		BAL062_01211	-0.0349597	0.857224	0.895405		BAL062_01211	-0.172987	0.380311	0.499847		BAL062_01211	-0.10926	0.580092	0.634718
BAL062_01212	0.413913	0.000720966	0.0025139		BAL062_01212	0.172998	0.167006	0.262701		BAL062_01212	0.100045	0.406788	0.492138		BAL062_01212	0.413913	0.000720966	0.0025139		BAL062_01212	-0.0642063	0.60764	0.660912
BAL062_01213	0.84487	6.11e-05	0.000281004		BAL062_01213	0.894488	2.44e-05	0.00012872		BAL062_01213	1.44546	1.40485e-12	1.32104e-11		BAL062_01213	0.84487	6.11e-05	0.000281004		BAL062_01213	-0.672168	0.00230249	0.00419289
BAL062_01214	0.211715	0.39514	0.513241		BAL062_01214	0.617029	0.0132003	0.0317899		BAL062_01214	2.20672	6.6679e-19	1.06853e-17		BAL062_01214	0.211715	0.39514	0.513241		BAL062_01214	-2.03353	4.51464e-16	4.06634e-15
BAL062_01215	-0.13729	0.410575	0.528471		BAL062_01215	-0.224691	0.179293	0.278273		BAL062_01215	-0.142756	0.390316	0.475501		BAL062_01215	-0.13729	0.410575	0.528471		BAL062_01215	1.03372	4.93831e-10	2.21878e-09
BAL062_01217	0.022088	0.902312	0.931122		BAL062_01217	-0.25517	0.156237	0.248712		BAL062_01217	-0.189085	0.29335	0.37495		BAL062_01217	0.022088	0.902312	0.931122		BAL062_01217	0.765206	2.11487e-05	5.34516e-05
BAL062_01218	0.00107591	0.996314	0.99787		BAL062_01218	-0.0491012	0.83302	0.89002		BAL062_01218	-0.192828	0.40761	0.49258		BAL062_01218	0.00107591	0.996314	0.99787		BAL062_01218	0.953325	4.23693e-05	0.000103134
BAL062_01219	0.265423	0.294727	0.407887		BAL062_01219	-0.245817	0.340926	0.460717		BAL062_01219	0.225164	0.365565	0.450341		BAL062_01219	0.265423	0.294727	0.407887		BAL062_01219	0.665961	0.00826499	0.0137655
BAL062_01220	0.184466	0.217767	0.321263		BAL062_01220	0.191457	0.20673	0.311675		BAL062_01220	0.170329	0.234977	0.312297		BAL062_01220	0.184466	0.217767	0.321263		BAL062_01220	-0.0512845	0.734988	0.775305
BAL062_01221	-0.579946	0.000506301	0.00185275		BAL062_01221	-0.169253	0.309162	0.428481		BAL062_01221	-0.661875	4.37347e-05	0.000150855		BAL062_01221	-0.579946	0.000506301	0.00185275		BAL062_01221	-0.710142	2.44325e-05	6.12965e-05
BAL062_01222	-0.41808	0.0783607	0.141624		BAL062_01222	-0.0733506	0.757534	0.832372		BAL062_01222	-0.776929	0.000974516	0.00252901		BAL062_01222	-0.41808	0.0783607	0.141624		BAL062_01222	-1.26932	2.9881e-07	9.50556e-07
BAL062_01223	-0.815832	2.77e-05	0.000137784		BAL062_01223	-0.360517	0.0636837	0.119418		BAL062_01223	-1.06345	4.10479e-08	2.28466e-07		BAL062_01223	-0.815832	2.77e-05	0.000137784		BAL062_01223	-1.85035	1.1813e-20	1.64612e-19
BAL062_01224	-1.01549	2.3e-05	0.000116596		BAL062_01224	-1.17786	9.12e-07	6.53e-06		BAL062_01224	-0.735875	0.00215054	0.00511502		BAL062_01224	-1.01549	2.3e-05	0.000116596		BAL062_01224	-0.258459	0.281139	0.337156
BAL062_01225	0.397622	0.0474032	0.0930642		BAL062_01225	-0.0497596	0.805145	0.8688		BAL062_01225	0.399473	0.0449516	0.0756604		BAL062_01225	0.397622	0.0474032	0.0930642		BAL062_01225	1.64767	1.57197e-16	1.46387e-15
BAL062_01226	0.301076	0.0677483	0.125755		BAL062_01226	0.0107595	0.948364	0.966736		BAL062_01226	-0.042859	0.793274	0.842101		BAL062_01226	0.301076	0.0677483	0.125755		BAL062_01226	1.40794	7.72213e-18	8.15915e-17
BAL062_01227	-0.306515	0.0657023	0.123144		BAL062_01227	-0.797376	1.87e-06	1.26e-05		BAL062_01227	-0.386057	0.0200931	0.0372439		BAL062_01227	-0.306515	0.0657023	0.123144		BAL062_01227	0.733866	9.95445e-06	2.62045e-05
BAL062_01228	-0.00959269	0.965985	0.978193		BAL062_01228	-0.358472	0.111719	0.188866		BAL062_01228	-0.104941	0.640236	0.709406		BAL062_01228	-0.00959269	0.965985	0.978193		BAL062_01228	0.89073	7.34085e-05	0.000172047
BAL062_01229	-0.00230328	0.99186	0.995609		BAL062_01229	-0.317038	0.1616	0.255662		BAL062_01229	0.174701	0.437688	0.523267		BAL062_01229	-0.00230328	0.99186	0.995609		BAL062_01229	0.61201	0.00661907	0.0112145
BAL062_01230	0.127368	0.238189	0.344259		BAL062_01230	0.145365	0.18015	0.279041		BAL062_01230	0.191733	0.0725033	0.114705		BAL062_01230	0.127368	0.238189	0.344259		BAL062_01230	0.584262	5.61466e-08	1.95244e-07
BAL062_01232	0.452163	0.041125	0.0831145		BAL062_01232	0.471381	0.0347229	0.0718366		BAL062_01232	-0.0116007	0.957513	0.971149		BAL062_01232	0.452163	0.041125	0.0831145		BAL062_01232	0.620473	0.00499726	0.00865351
BAL062_01233	0.196727	0.153082	0.242985		BAL062_01233	0.177091	0.20354	0.307848		BAL062_01233	-0.407159	0.00270069	0.00626469		BAL062_01233	0.196727	0.153082	0.242985		BAL062_01233	0.875813	1.15247e-10	5.45863e-10
BAL062_01234	-0.282411	0.0127858	0.0310051		BAL062_01234	-0.0234784	0.836676	0.891767		BAL062_01234	-0.264111	0.0170204	0.0322943		BAL062_01234	-0.282411	0.0127858	0.0310051		BAL062_01234	-1.15443	5.45905e-22	8.43193e-21
BAL062_01235	-0.727854	6.29e-11	8.32e-10		BAL062_01235	-0.569511	3.89e-07	3.03e-06		BAL062_01235	-0.902403	1.03516e-16	1.39692e-15		BAL062_01235	-0.727854	6.29e-11	8.32e-10		BAL062_01235	-0.74607	2.52484e-11	1.32116e-10
BAL062_01236	0.0569445	0.647574	0.736202		BAL062_01236	-0.130945	0.293675	0.411616		BAL062_01236	-0.0293495	0.813542	0.858404		BAL062_01236	0.0569445	0.647574	0.736202		BAL062_01236	0.868507	2.98983e-12	1.70354e-11
BAL062_01237	0.225879	0.235232	0.341269		BAL062_01237	0.621146	0.0010705	0.00366295		BAL062_01237	0.954824	8.29754e-08	4.44462e-07		BAL062_01237	0.225879	0.235232	0.341269		BAL062_01237	0.151014	0.431308	0.493053
BAL062_01238	0.814042	0.000101163	0.000446696		BAL062_01238	0.966914	4.75e-06	2.95e-05		BAL062_01238	1.16313	1.60417e-09	1.06544e-08		BAL062_01238	0.814042	0.000101163	0.000446696		BAL062_01238	0.644393	0.00237396	0.00431078
BAL062_01239	0.55867	0.035211	0.0728855		BAL062_01239	0.848757	0.00141392	0.0046428		BAL062_01239	0.755328	0.00265899	0.00617541		BAL062_01239	0.55867	0.035211	0.0728855		BAL062_01239	0.374399	0.16289	0.207924
BAL062_01240	0.507802	0.0458988	0.0907264		BAL062_01240	0.480161	0.0645406	0.12079		BAL062_01240	0.875579	0.000481648	0.00133076		BAL062_01240	0.507802	0.0458988	0.0907264		BAL062_01240	0.518127	0.0425189	0.061872
BAL062_01241	0.798417	5.73e-11	7.6e-10		BAL062_01241	0.670672	6.23e-08	5.65e-07		BAL062_01241	0.742873	2.78225e-10	2.01517e-09		BAL062_01241	0.798417	5.73e-11	7.6e-10		BAL062_01241	0.794864	7.86724e-11	3.81556e-10
BAL062_01242	-0.0322634	0.875078	0.913063		BAL062_01242	0.0917722	0.656957	0.749286		BAL062_01242	-0.380486	0.0569554	0.0934516		BAL062_01242	-0.0322634	0.875078	0.913063		BAL062_01242	0.103063	0.615082	0.667872
BAL062_01243	0.0604643	0.80475	0.861896		BAL062_01243	0.461333	0.0582323	0.110872		BAL062_01243	0.301821	0.178179	0.248199		BAL062_01243	0.0604643	0.80475	0.861896		BAL062_01243	0.190143	0.435699	0.49724
BAL062_01244	0.185208	0.425312	0.543258		BAL062_01244	0.488788	0.0357969	0.0738203		BAL062_01244	0.319927	0.142052	0.204292		BAL062_01244	0.185208	0.425312	0.543258		BAL062_01244	-0.0720112	0.761427	0.798377
BAL062_01245	-0.106094	0.489256	0.601		BAL062_01245	0.477219	0.00166096	0.00536362		BAL062_01245	-0.221723	0.131697	0.191496		BAL062_01245	-0.106094	0.489256	0.601		BAL062_01245	-0.340062	0.0295049	0.0443438
BAL062_01246	-0.488396	0.00825034	0.0213147		BAL062_01246	-0.142052	0.442364	0.561607		BAL062_01246	-0.449047	0.0131783	0.0258195		BAL062_01246	-0.488396	0.00825034	0.0213147		BAL062_01246	-0.275037	0.134539	0.175046
BAL062_01247	-0.922216	3.8e-06	2.29e-05		BAL062_01247	0.269445	0.162896	0.257288		BAL062_01247	-0.652232	0.00092915	0.00242766		BAL062_01247	-0.922216	3.8e-06	2.29e-05		BAL062_01247	-0.453257	0.0208655	0.0323192
BAL062_01248	-1.59538	7.76e-45	8.53e-43		BAL062_01248	0.649719	1.35e-09	1.59e-08		BAL062_01248	-0.822263	2.57449e-14	2.92079e-13		BAL062_01248	-1.59538	7.76e-45	8.53e-43		BAL062_01248	-0.30044	0.00568636	0.00976327
BAL062_01249	-0.325408	0.0226248	0.050708		BAL062_01249	0.324748	0.0219325	0.0491278		BAL062_01249	0.15542	0.263229	0.343996		BAL062_01249	-0.325408	0.0226248	0.050708		BAL062_01249	-0.935791	1.54127e-10	7.18511e-10
BAL062_01250	-0.0953691	0.698241	0.777711		BAL062_01250	0.255525	0.299016	0.417125		BAL062_01250	0.170216	0.479087	0.561759		BAL062_01250	-0.0953691	0.698241	0.777711		BAL062_01250	-1.09117	1.87847e-05	4.78451e-05
BAL062_01251	0.295848	0.108269	0.185232		BAL062_01251	-0.334371	0.070413	0.129511		BAL062_01251	-0.0106372	0.953859	0.967953		BAL062_01251	0.295848	0.108269	0.185232		BAL062_01251	1.77345	5.07147e-22	7.86486e-21
BAL062_01252	0.124757	0.398604	0.517043		BAL062_01252	0.345609	0.0202174	0.0460094		BAL062_01252	0.46919	0.000843353	0.00223077		BAL062_01252	0.124757	0.398604	0.517043		BAL062_01252	0.904074	2.87508e-10	1.31481e-09
BAL062_01253	0.43742	0.00524187	0.0144002		BAL062_01253	0.529633	0.000818201	0.00289228		BAL062_01253	0.507777	0.000949104	0.00246972		BAL062_01253	0.43742	0.00524187	0.0144002		BAL062_01253	0.100801	0.527184	0.584309
BAL062_01254	-0.274537	0.0644398	0.121191		BAL062_01254	-0.0862066	0.563829	0.672816		BAL062_01254	-0.448148	0.00221759	0.00525824		BAL062_01254	-0.274537	0.0644398	0.121191		BAL062_01254	-0.917712	2.10931e-09	8.77016e-09
BAL062_01255	-0.343177	0.0967654	0.168094		BAL062_01255	-0.685595	0.00126707	0.00423753		BAL062_01255	0.45519	0.022591	0.0412364		BAL062_01255	-0.343177	0.0967654	0.168094		BAL062_01255	0.28442	0.162154	0.20706
BAL062_01256	0.389321	0.0244284	0.0538405		BAL062_01256	0.0576861	0.744752	0.822619		BAL062_01256	0.187727	0.26722	0.348063		BAL062_01256	0.389321	0.0244284	0.0538405		BAL062_01256	0.632386	0.000242198	0.000524194
BAL062_01257	0.134953	0.290485	0.403615		BAL062_01257	0.116018	0.370819	0.490333		BAL062_01257	0.0427176	0.72986	0.78783		BAL062_01257	0.134953	0.290485	0.403615		BAL062_01257	0.415608	0.00104856	0.00202753
BAL062_01258	-0.387322	0.013791	0.0331087		BAL062_01258	-0.518443	0.00134524	0.004464		BAL062_01258	-0.29075	0.0586059	0.0959141		BAL062_01258	-0.387322	0.013791	0.0331087		BAL062_01258	-0.399529	0.0115127	0.0186512
BAL062_01259	0.700679	3.1e-10	3.74e-09		BAL062_01259	0.61656	5.05e-08	4.63e-07		BAL062_01259	0.909817	1.25562e-17	1.82231e-16		BAL062_01259	0.700679	3.1e-10	3.74e-09		BAL062_01259	0.824003	1.27044e-13	8.54218e-13
BAL062_01260	0.282154	0.0161137	0.0379506		BAL062_01260	0.0344554	0.771816	0.844256		BAL062_01260	0.769396	1.51546e-11	1.28098e-10		BAL062_01260	0.282154	0.0161137	0.0379506		BAL062_01260	0.389779	0.000883223	0.00172781
BAL062_01261	0.109315	0.466856	0.580138		BAL062_01261	-0.0568441	0.705587	0.789891		BAL062_01261	0.595962	6.92179e-05	0.000229295		BAL062_01261	0.109315	0.466856	0.580138		BAL062_01261	0.402057	0.00742226	0.0124492
BAL062_01262	-0.202609	0.0761466	0.138928		BAL062_01262	-0.329694	0.00403084	0.0116473		BAL062_01262	-0.339736	0.00283389	0.00653425		BAL062_01262	-0.202609	0.0761466	0.138928		BAL062_01262	0.147394	0.196344	0.245493
BAL062_01263	-0.145077	0.230749	0.336415		BAL062_01263	-0.195735	0.108265	0.184242		BAL062_01263	-0.375227	0.00174502	0.00424499		BAL062_01263	-0.145077	0.230749	0.336415		BAL062_01263	0.500285	3.18199e-05	7.89036e-05
BAL062_01264	0.23759	0.0323687	0.0681017		BAL062_01264	-0.0711915	0.527481	0.640239		BAL062_01264	-0.113989	0.301844	0.383386		BAL062_01264	0.23759	0.0323687	0.0681017		BAL062_01264	-0.494514	1.24206e-05	3.22987e-05
BAL062_01265	0.44569	0.00645179	0.0172676		BAL062_01265	-0.0763343	0.642017	0.737734		BAL062_01265	0.188727	0.247477	0.326405		BAL062_01265	0.44569	0.00645179	0.0172676		BAL062_01265	1.5602	1.22893e-21	1.86081e-20
BAL062_01266	0.194391	0.0869212	0.154197		BAL062_01266	-0.329996	0.00534529	0.0149621		BAL062_01266	-0.314059	0.00462261	0.0101083		BAL062_01266	0.194391	0.0869212	0.154197		BAL062_01266	0.567594	4.48531e-07	1.40476e-06
BAL062_01267	0.88036	6.81e-08	5.67e-07		BAL062_01267	-0.0781259	0.642869	0.738215		BAL062_01267	-0.355225	0.0295899	0.0522991		BAL062_01267	0.88036	6.81e-08	5.67e-07		BAL062_01267	0.0801651	0.629644	0.680419
BAL062_01268	0.106047	0.266457	0.376762		BAL062_01268	0.164559	0.0859371	0.152241		BAL062_01268	0.0375556	0.691426	0.753322		BAL062_01268	0.106047	0.266457	0.376762		BAL062_01268	0.516678	5.52356e-08	1.9225e-07
BAL062_01269	0.469053	0.000487216	0.00179314		BAL062_01269	0.509358	0.00015512	0.000688108		BAL062_01269	0.391365	0.00349907	0.0078883		BAL062_01269	0.469053	0.000487216	0.00179314		BAL062_01269	0.983705	2.41645e-13	1.5752e-12
BAL062_01270	-0.536903	0.0101019	0.0254099		BAL062_01270	-0.697475	0.000953369	0.00331824		BAL062_01270	-0.153968	0.453972	0.538217		BAL062_01270	-0.536903	0.0101019	0.0254099		BAL062_01270	-0.141342	0.496094	0.555614
BAL062_01271	0.0751473	0.468513	0.582009		BAL062_01271	0.219505	0.0356749	0.0736083		BAL062_01271	0.206567	0.0390769	0.066677		BAL062_01271	0.0751473	0.468513	0.582009		BAL062_01271	-0.610517	1.30818e-08	4.94716e-08
BAL062_01272	-0.0317067	0.857543	0.899648		BAL062_01272	0.0437815	0.805208	0.8688		BAL062_01272	-0.460196	0.00865111	0.0178117		BAL062_01272	-0.0317067	0.857543	0.899648		BAL062_01272	-0.523076	0.00341088	0.00605084
BAL062_01273	-0.322383	0.374544	0.494845		BAL062_01273	-0.389828	0.294745	0.412514		BAL062_01273	-0.866018	0.020695	0.0382057		BAL062_01273	-0.322383	0.374544	0.494845		BAL062_01273	-0.85448	0.0236759	0.0362972
BAL062_01274	-0.180731	0.698008	0.777676		BAL062_01274	0.276474	0.54967	0.660222		BAL062_01274	0.910019	0.0403704	0.0687315		BAL062_01274	-0.180731	0.698008	0.777676		BAL062_01274	0.188385	0.680758	0.726671
BAL062_01275	-0.228258	0.0997715	0.172459		BAL062_01275	-0.0251671	0.856418	0.906131		BAL062_01275	-0.15	0.272468	0.354264		BAL062_01275	-0.228258	0.0997715	0.172459		BAL062_01275	0.479169	0.00048872	0.00100461
BAL062_01276	-0.0113167	0.905367	0.933297		BAL062_01276	-0.514669	1.61e-07	1.36e-06		BAL062_01276	-0.407797	1.61974e-05	6.07003e-05		BAL062_01276	-0.0113167	0.905367	0.933297		BAL062_01276	0.499438	1.15015e-07	3.83316e-07
BAL062_01277	-0.0854251	0.527098	0.634299		BAL062_01277	-0.425844	0.00217266	0.00684362		BAL062_01277	-0.46677	0.000437183	0.00121665		BAL062_01277	-0.0854251	0.527098	0.634299		BAL062_01277	-0.0995142	0.462834	0.523239
BAL062_01278	0.181535	0.106916	0.183162		BAL062_01278	0.0555813	0.623782	0.7237		BAL062_01278	0.274469	0.0137241	0.0267256		BAL062_01278	0.181535	0.106916	0.183162		BAL062_01278	0.891298	1.72441e-15	1.45441e-14
BAL062_01279	0.422696	0.00649094	0.0173603		BAL062_01279	0.201291	0.198711	0.302031		BAL062_01279	0.392135	0.0104631	0.0210686		BAL062_01279	0.422696	0.00649094	0.0173603		BAL062_01279	0.959261	5.45079e-10	2.44333e-09
BAL062_01280	-0.0551302	0.677732	0.762151		BAL062_01280	-0.240775	0.0724051	0.132731		BAL062_01280	0.165697	0.204156	0.277941		BAL062_01280	-0.0551302	0.677732	0.762151		BAL062_01280	0.230032	0.082055	0.112829
BAL062_01281	-0.596391	0.000395485	0.00149708		BAL062_01281	-0.601246	0.000356912	0.00143137		BAL062_01281	0.208996	0.213686	0.288668		BAL062_01281	-0.596391	0.000395485	0.00149708		BAL062_01281	-0.0473223	0.778502	0.812957
BAL062_01282	-0.658788	4.16e-05	0.000200045		BAL062_01282	-0.69689	1.6e-05	8.8e-05		BAL062_01282	-0.948589	3.41105e-09	2.16127e-08		BAL062_01282	-0.658788	4.16e-05	0.000200045		BAL062_01282	0.0849853	0.594949	0.648575
BAL062_01284	-0.322175	0.0583782	0.11187		BAL062_01284	-0.624253	0.000248663	0.00104065		BAL062_01284	-0.479456	0.00480476	0.0104757		BAL062_01284	-0.322175	0.0583782	0.11187		BAL062_01284	0.0558385	0.742781	0.782239
BAL062_01285	0.132777	0.492692	0.603854		BAL062_01285	0.853872	9.53e-06	5.5e-05		BAL062_01285	3.41982	1.40757e-72	1.12782e-70		BAL062_01285	0.132777	0.492692	0.603854		BAL062_01285	-0.905486	4.41692e-06	1.21774e-05
BAL062_01286	0.147842	0.307313	0.421856		BAL062_01286	0.184711	0.204195	0.308459		BAL062_01286	0.858684	1.60951e-09	1.06544e-08		BAL062_01286	0.147842	0.307313	0.421856		BAL062_01286	0.634193	1.0911e-05	2.86052e-05
BAL062_01287	0.14633	0.221988	0.32629		BAL062_01287	0.394508	0.00101123	0.00349118		BAL062_01287	0.930852	2.40574e-15	2.9373e-14		BAL062_01287	0.14633	0.221988	0.32629		BAL062_01287	0.803651	1.49494e-11	7.98549e-11
BAL062_01288	0.0649244	0.612471	0.709507		BAL062_01288	0.0591083	0.647622	0.742368		BAL062_01288	0.413556	0.000930489	0.0024295		BAL062_01288	0.0649244	0.612471	0.709507		BAL062_01288	0.860647	1.05916e-11	5.73735e-11
BAL062_01289	0.0981542	0.471687	0.585007		BAL062_01289	0.195396	0.153067	0.244474		BAL062_01289	0.442811	0.00101972	0.0026321		BAL062_01289	0.0981542	0.471687	0.585007		BAL062_01289	0.693546	3.2837e-07	1.042e-06
BAL062_01290	0.126076	0.404379	0.522256		BAL062_01290	-0.00298697	0.984459	0.989347		BAL062_01290	0.121834	0.407666	0.49258		BAL062_01290	0.126076	0.404379	0.522256		BAL062_01290	0.586908	9.08999e-05	0.000209593
BAL062_01291	0.126792	0.357961	0.477669		BAL062_01291	0.228747	0.0978194	0.169771		BAL062_01291	0.0268323	0.844793	0.884824		BAL062_01291	0.126792	0.357961	0.477669		BAL062_01291	0.656178	1.8571e-06	5.38642e-06
BAL062_01292	0.163242	0.258124	0.367003		BAL062_01292	0.327701	0.0237449	0.0523204		BAL062_01292	-0.128353	0.363181	0.448265		BAL062_01292	0.163242	0.258124	0.367003		BAL062_01292	0.480353	0.000835399	0.00163926
BAL062_01293	-0.349788	0.0298523	0.0637135		BAL062_01293	0.146363	0.363252	0.483414		BAL062_01293	-0.505526	0.00165591	0.00406162		BAL062_01293	-0.349788	0.0298523	0.0637135		BAL062_01293	0.637018	7.38464e-05	0.000172863
BAL062_01294	-0.166901	0.171183	0.26666		BAL062_01294	0.0522695	0.668749	0.759826		BAL062_01294	-0.577832	1.92305e-06	8.39508e-06		BAL062_01294	-0.166901	0.171183	0.26666		BAL062_01294	0.407291	0.000796839	0.00157971
BAL062_01295	-0.0215005	0.884693	0.919232		BAL062_01295	-0.105747	0.478257	0.595074		BAL062_01295	-0.471099	0.00143202	0.00356138		BAL062_01295	-0.0215005	0.884693	0.919232		BAL062_01295	0.192717	0.193036	0.242224
BAL062_01296	-0.267274	0.0841968	0.150537		BAL062_01296	-0.286809	0.0648722	0.121313		BAL062_01296	-0.623996	5.26185e-05	0.000178773		BAL062_01296	-0.267274	0.0841968	0.150537		BAL062_01296	0.50371	0.00107697	0.00207725
BAL062_01297	0.836944	1.68e-12	2.72e-11		BAL062_01297	0.389701	0.00106838	0.00365892		BAL062_01297	0.836989	1.22112e-12	1.15392e-11		BAL062_01297	0.836944	1.68e-12	2.72e-11		BAL062_01297	-0.0274941	0.817632	0.848291
BAL062_01298	-0.240725	0.101233	0.174593		BAL062_01298	-0.391898	0.00764446	0.0201927		BAL062_01298	-0.156573	0.286274	0.368353		BAL062_01298	-0.240725	0.101233	0.174593		BAL062_01298	0.727322	7.30132e-07	2.21284e-06
BAL062_01299	-0.729158	1.08e-06	7.18e-06		BAL062_01299	-0.861683	8.39e-09	8.81e-08		BAL062_01299	-0.624944	2.89928e-05	0.000103727		BAL062_01299	-0.729158	1.08e-06	7.18e-06		BAL062_01299	0.408392	0.00628609	0.0107069
BAL062_01300	0.346272	0.00457556	0.0127704		BAL062_01300	0.376586	0.00215214	0.00678455		BAL062_01300	0.62131	2.25084e-07	1.14658e-06		BAL062_01300	0.346272	0.00457556	0.0127704		BAL062_01300	0.692254	1.29612e-08	4.90637e-08
BAL062_01301	0.254723	0.0799611	0.143975		BAL062_01301	0.17448	0.233717	0.342821		BAL062_01301	-0.0988103	0.493117	0.574532		BAL062_01301	0.254723	0.0799611	0.143975		BAL062_01301	0.0123118	0.9329	0.947434
BAL062_01302	0.423379	0.0200478	0.0456235		BAL062_01302	0.141175	0.442135	0.561575		BAL062_01302	-0.116888	0.519955	0.598547		BAL062_01302	0.423379	0.0200478	0.0456235		BAL062_01302	-0.225788	0.219715	0.270501
BAL062_01303	-0.160678	0.158507	0.249844		BAL062_01303	-0.0459887	0.687964	0.77637		BAL062_01303	-0.157103	0.163781	0.231156		BAL062_01303	-0.160678	0.158507	0.249844		BAL062_01303	-0.152232	0.182213	0.229994
BAL062_01304	-0.920378	4.25e-08	3.65e-07		BAL062_01304	-0.566033	0.000752556	0.00271005		BAL062_01304	-0.540106	0.00114182	0.00292137		BAL062_01304	-0.920378	4.25e-08	3.65e-07		BAL062_01304	-1.14501	1.33834e-11	7.18893e-11
BAL062_01309	0.433519	0.00991854	0.0249978		BAL062_01309	0.133236	0.432019	0.552386		BAL062_01309	0.184394	0.270539	0.351994		BAL062_01309	0.433519	0.00991854	0.0249978		BAL062_01309	-0.942431	4.61717e-08	1.62616e-07
BAL062_01310	-0.224219	0.204463	0.306433		BAL062_01310	-0.150463	0.399537	0.520006		BAL062_01310	-0.019571	0.909057	0.934571		BAL062_01310	-0.224219	0.204463	0.306433		BAL062_01310	-1.71036	9.2437e-19	1.05493e-17
BAL062_01311	-1.7172	1.94e-13	3.54e-12		BAL062_01311	-1.13053	1.11e-06	7.8e-06		BAL062_01311	-0.805658	0.000354109	0.00100584		BAL062_01311	-1.7172	1.94e-13	3.54e-12		BAL062_01311	-1.82918	7.11829e-15	5.59856e-14
BAL062_01312	-1.76769	1.9e-09	2.02e-08		BAL062_01312	-1.3255	6.31e-06	3.8e-05		BAL062_01312	-1.28824	7.00371e-06	2.76553e-05		BAL062_01312	-1.76769	1.9e-09	2.02e-08		BAL062_01312	-2.27472	4.27727e-14	3.04637e-13
BAL062_01313	-1.81285	5.29e-05	0.000247145		BAL062_01313	-2.47503	4.63e-08	4.28e-07		BAL062_01313	-0.820776	0.0653748	0.105378		BAL062_01313	-1.81285	5.29e-05	0.000247145		BAL062_01313	-1.99604	8.9111e-06	2.36034e-05
BAL062_01314	-0.299263	0.138616	0.22466		BAL062_01314	-0.544527	0.00911389	0.0234422		BAL062_01314	0.0347098	0.857577	0.895531		BAL062_01314	-0.299263	0.138616	0.22466		BAL062_01314	-1.80719	1.91925e-15	1.61167e-14
BAL062_01315	-0.354548	0.079384	0.14307		BAL062_01315	-0.324011	0.118834	0.198711		BAL062_01315	0.2083	0.258967	0.339194		BAL062_01315	-0.354548	0.079384	0.14307		BAL062_01315	-1.44111	4.03783e-10	1.82271e-09
BAL062_01316	-0.261653	0.169149	0.26402		BAL062_01316	-0.556922	0.00581516	0.0160209		BAL062_01316	0.0518194	0.768804	0.821567		BAL062_01316	-0.261653	0.169149	0.26402		BAL062_01316	-1.78949	8.33431e-15	6.48862e-14
BAL062_01317	-0.163756	0.443192	0.559225		BAL062_01317	-0.396536	0.0679717	0.125985		BAL062_01317	-0.716439	0.000706621	0.00189384		BAL062_01317	-0.163756	0.443192	0.559225		BAL062_01317	-2.46148	2.70034e-24	5.16692e-23
BAL062_01318	-1.64592	1.12e-14	2.39e-13		BAL062_01318	-2.3269	3.49e-25	1.77e-23		BAL062_01318	-1.27663	7.30091e-10	5.02313e-09		BAL062_01318	-1.64592	1.12e-14	2.39e-13		BAL062_01318	-3.59076	9.77212e-49	8.54172e-47
BAL062_01319	-1.85518	5.49e-39	4.69e-37		BAL062_01319	-3.15526	4.03e-102	1.94e-99		BAL062_01319	-3.46456	4.10434e-127	9.86581e-125		BAL062_01319	-1.85518	5.49e-39	4.69e-37		BAL062_01319	-3.81363	5.72658e-144	5.50611e-141
BAL062_01320	-2.3901	3.48e-66	7.88e-64		BAL062_01320	-4.00127	2.44e-162	9.38e-159		BAL062_01320	-3.842	1.75926e-161	6.15101e-159		BAL062_01320	-2.3901	3.48e-66	7.88e-64		BAL062_01320	-4.37285	2.59807e-191	9.99217e-188
BAL062_01321	-0.871221	0.000290221	0.00114716		BAL062_01321	-0.977876	5.53e-05	0.000272551		BAL062_01321	-1.42372	3.13167e-09	1.9941e-08		BAL062_01321	-0.871221	0.000290221	0.00114716		BAL062_01321	-2.54954	7.79918e-24	1.4632e-22
BAL062_01322	-0.309768	0.0455918	0.0902492		BAL062_01322	-0.229697	0.141883	0.229181		BAL062_01322	-0.686302	6.29114e-06	2.52513e-05		BAL062_01322	-0.309768	0.0455918	0.0902492		BAL062_01322	-1.46462	4.21208e-19	4.93892e-18
BAL062_01323	0.322191	0.11929	0.199647		BAL062_01323	0.216346	0.299196	0.417182		BAL062_01323	0.264216	0.196384	0.270019		BAL062_01323	0.322191	0.11929	0.199647		BAL062_01323	-1.5623	8.3646e-13	5.10639e-12
BAL062_01324	0.751922	5.76e-08	4.82e-07		BAL062_01324	0.778814	2.03e-08	1.99e-07		BAL062_01324	0.728487	1.21467e-07	6.34734e-07		BAL062_01324	0.751922	5.76e-08	4.82e-07		BAL062_01324	0.567399	4.34196e-05	0.000105158
BAL062_01325	0.145173	0.516368	0.625103		BAL062_01325	-0.698156	0.00184933	0.00590725		BAL062_01325	-0.926105	3.50256e-05	0.000122685		BAL062_01325	0.145173	0.516368	0.625103		BAL062_01325	-1.96059	3.10478e-18	3.40199e-17
BAL062_01326	-0.65778	0.00215464	0.00661351		BAL062_01326	-1.06939	6.44e-07	4.79e-06		BAL062_01326	-0.920011	1.7454e-05	6.50465e-05		BAL062_01326	-0.65778	0.00215464	0.00661351		BAL062_01326	-1.96671	6.85113e-20	8.73831e-19
BAL062_01327	-0.676264	0.000145582	0.000618001		BAL062_01327	-0.840167	2.76e-06	1.78e-05		BAL062_01327	-0.94693	8.85228e-08	4.72203e-07		BAL062_01327	-0.676264	0.000145582	0.000618001		BAL062_01327	-1.67828	1.8319e-20	2.48081e-19
BAL062_01328	-1.00393	1.87e-05	9.63e-05		BAL062_01328	-1.06405	6.27e-06	3.78e-05		BAL062_01328	-1.16847	5.98976e-07	2.8546e-06		BAL062_01328	-1.00393	1.87e-05	9.63e-05		BAL062_01328	-0.961605	4.17304e-05	0.000102031
BAL062_01329	-0.909498	3.5e-06	2.13e-05		BAL062_01329	-0.791215	5.45e-05	0.000268842		BAL062_01329	-1.53712	4.49851e-15	5.40664e-14		BAL062_01329	-0.909498	3.5e-06	2.13e-05		BAL062_01329	0.0295023	0.880377	0.902193
BAL062_01330	-0.633199	1.07e-07	8.55e-07		BAL062_01330	-0.867884	3.51e-13	6.68e-12		BAL062_01330	-1.57122	1.19458e-39	4.64075e-38		BAL062_01330	-0.633199	1.07e-07	8.55e-07		BAL062_01330	-0.632907	1.08928e-07	3.64292e-07
BAL062_01331	-0.791741	2.84e-11	3.85e-10		BAL062_01331	-0.864191	4.27e-13	7.97e-12		BAL062_01331	-1.76161	2.18608e-49	1.0919e-47		BAL062_01331	-0.791741	2.84e-11	3.85e-10		BAL062_01331	-0.986793	1.20726e-16	1.14929e-15
BAL062_01332	-0.730427	4.91e-07	3.46e-06		BAL062_01332	-0.717661	7.87e-07	5.72e-06		BAL062_01332	-1.63058	2.98377e-29	8.31564e-28		BAL062_01332	-0.730427	4.91e-07	3.46e-06		BAL062_01332	-0.383876	0.00818477	0.0136508
BAL062_01333	0.0376542	0.835624	0.882915		BAL062_01333	-0.0880335	0.627695	0.728021		BAL062_01333	-0.790238	1.32804e-05	5.04208e-05		BAL062_01333	0.0376542	0.835624	0.882915		BAL062_01333	0.37827	0.0370967	0.0546434
BAL062_01334	0.511492	0.000203077	0.000833546		BAL062_01334	0.249883	0.0703965	0.129511		BAL062_01334	-0.476342	0.000531091	0.00145483		BAL062_01334	0.511492	0.000203077	0.000833546		BAL062_01334	1.04098	3.66377e-14	2.63874e-13
BAL062_01335	0.0829269	0.577176	0.679884		BAL062_01335	-0.017554	0.907776	0.939823		BAL062_01335	-0.329155	0.0235458	0.0427761		BAL062_01335	0.0829269	0.577176	0.679884		BAL062_01335	0.555115	0.000158173	0.000351841
BAL062_01336	-0.284331	0.358066	0.477669		BAL062_01336	-0.833457	0.00725226	0.0193988		BAL062_01336	-0.724726	0.0189478	0.0355037		BAL062_01336	-0.284331	0.358066	0.477669		BAL062_01336	-0.680855	0.0279887	0.0422136
BAL062_01338	-0.53403	0.0408753	0.0826967		BAL062_01338	-0.0155879	0.95175	0.968881		BAL062_01338	0.250423	0.284981	0.367181		BAL062_01338	-0.53403	0.0408753	0.0826967		BAL062_01338	-0.594099	0.0246548	0.0377027
BAL062_01339	-0.8087	1.02e-05	5.56e-05		BAL062_01339	-0.668162	0.000345723	0.00139376		BAL062_01339	-0.197988	0.223098	0.298966		BAL062_01339	-0.8087	1.02e-05	5.56e-05		BAL062_01339	-1.0621	2.21184e-08	8.14041e-08
BAL062_01340	-2.41278	2.57e-35	1.94e-33		BAL062_01340	-2.11769	1.9e-27	1.09e-25		BAL062_01340	-1.31497	7.54717e-13	7.42363e-12		BAL062_01340	-2.41278	2.57e-35	1.94e-33		BAL062_01340	-2.50324	3.30236e-37	1.60075e-35
BAL062_01341	-2.39046	1.25e-32	7.99e-31		BAL062_01341	-1.85811	7.04e-21	2.68e-19		BAL062_01341	-1.21129	2.78057e-11	2.23725e-10		BAL062_01341	-2.39046	1.25e-32	7.99e-31		BAL062_01341	-3.56841	9.45376e-55	1.13622e-52
BAL062_01342	-0.343139	0.0304549	0.0646953		BAL062_01342	-0.372414	0.0206691	0.0468987		BAL062_01342	0.240946	0.115861	0.170925		BAL062_01342	-0.343139	0.0304549	0.0646953		BAL062_01342	-1.512	3.93972e-19	4.63369e-18
BAL062_01343	-0.241883	0.189242	0.28882		BAL062_01343	-0.00903651	0.960994	0.974422		BAL062_01343	0.0594084	0.741849	0.797861		BAL062_01343	-0.241883	0.189242	0.28882		BAL062_01343	-1.35691	1.35931e-12	8.06775e-12
BAL062_01344	-0.232001	0.05075	0.0987276		BAL062_01344	-0.0593295	0.618844	0.720362		BAL062_01344	-0.128724	0.265819	0.346908		BAL062_01344	-0.232001	0.05075	0.0987276		BAL062_01344	-1.12545	3.31546e-20	4.39698e-19
BAL062_01345	-0.515986	2.39e-06	1.49e-05		BAL062_01345	-0.522776	2.68e-06	1.74e-05		BAL062_01345	-0.58451	2.57465e-08	1.47134e-07		BAL062_01345	-0.515986	2.39e-06	1.49e-05		BAL062_01345	-1.29834	1.85738e-29	5.10249e-28
BAL062_01346	0.516727	0.000586185	0.00210305		BAL062_01346	0.227062	0.143453	0.231039		BAL062_01346	-0.0795472	0.582639	0.656747		BAL062_01346	0.516727	0.000586185	0.00210305		BAL062_01346	-0.444515	0.00535874	0.00922961
BAL062_01347	0.12102	0.402467	0.521		BAL062_01347	-0.482428	0.00115986	0.00392331		BAL062_01347	-0.514659	0.000359527	0.00101972		BAL062_01347	0.12102	0.402467	0.521		BAL062_01347	-0.648734	1.16381e-05	3.03252e-05
BAL062_01348	-0.0179762	0.920342	0.944155		BAL062_01348	0.179889	0.319969	0.439972		BAL062_01348	1.1259	2.88393e-11	2.30595e-10		BAL062_01348	-0.0179762	0.920342	0.944155		BAL062_01348	-1.67675	8.50973e-17	8.24394e-16
BAL062_01349	0.415529	0.114047	0.192718		BAL062_01349	0.414349	0.124296	0.205875		BAL062_01349	2.03644	7.81627e-18	1.15621e-16		BAL062_01349	0.415529	0.114047	0.192718		BAL062_01349	0.342056	0.198563	0.248026
BAL062_01350	0.991884	7.29e-08	6.03e-07		BAL062_01350	0.556236	0.00326247	0.00978152		BAL062_01350	0.884321	1.00668e-06	4.5873e-06		BAL062_01350	0.991884	7.29e-08	6.03e-07		BAL062_01350	0.742018	6.63809e-05	0.000156819
BAL062_01351	-0.0398233	0.814256	0.868691		BAL062_01351	-0.537339	0.00239241	0.00746851		BAL062_01351	-0.515327	0.00189078	0.0045478		BAL062_01351	-0.0398233	0.814256	0.868691		BAL062_01351	0.27531	0.101456	0.1361
BAL062_01352	1.05088	2.04e-12	3.25e-11		BAL062_01352	-0.761546	4.58e-07	3.5e-06		BAL062_01352	-0.0935703	0.53059	0.608967		BAL062_01352	1.05088	2.04e-12	3.25e-11		BAL062_01352	1.48822	2.18067e-23	3.93749e-22
BAL062_01353	-0.774103	0.000475288	0.00175596		BAL062_01353	-0.508909	0.0217638	0.0488924		BAL062_01353	-0.336712	0.125622	0.183704		BAL062_01353	-0.774103	0.000475288	0.00175596		BAL062_01353	-1.12545	4.41425e-07	1.38476e-06
BAL062_01354	-0.156913	0.24684	0.35372		BAL062_01354	-0.0670386	0.623177	0.723507		BAL062_01354	-0.532054	8.0205e-05	0.000260972		BAL062_01354	-0.156913	0.24684	0.35372		BAL062_01354	-0.262525	0.0538469	0.0765601
BAL062_01355	0.0815429	0.715559	0.793323		BAL062_01355	-0.398267	0.0757074	0.137865		BAL062_01355	-0.266876	0.232347	0.309099		BAL062_01355	0.0815429	0.715559	0.793323		BAL062_01355	0.976648	1.24672e-05	3.23979e-05
BAL062_01356	0.152203	0.438909	0.55601		BAL062_01356	-0.396514	0.0440434	0.0878127		BAL062_01356	-0.227016	0.247839	0.326697		BAL062_01356	0.152203	0.438909	0.55601		BAL062_01356	1.11302	1.47545e-08	5.56331e-08
BAL062_01357	-0.327143	0.00732901	0.0193462		BAL062_01357	-0.415924	0.000669741	0.00245551		BAL062_01357	-0.507398	3.08691e-05	0.000109616		BAL062_01357	-0.327143	0.00732901	0.0193462		BAL062_01357	0.476277	9.1125e-05	0.000209986
BAL062_01358	0.88312	1.95e-07	1.5e-06		BAL062_01358	0.102996	0.545229	0.656118		BAL062_01358	0.178223	0.292649	0.374456		BAL062_01358	0.88312	1.95e-07	1.5e-06		BAL062_01358	1.14551	1.44943e-11	7.75314e-11
BAL062_01359	0.755745	5.37e-05	0.000250137		BAL062_01359	-0.0292921	0.875809	0.917559		BAL062_01359	-0.128426	0.492137	0.573737		BAL062_01359	0.755745	5.37e-05	0.000250137		BAL062_01359	0.949206	3.90448e-07	1.23087e-06
BAL062_01360	0.19973	0.206819	0.308664		BAL062_01360	-0.777969	1.01e-06	7.2e-06		BAL062_01360	0.0356237	0.821528	0.864932		BAL062_01360	0.19973	0.206819	0.308664		BAL062_01360	1.47627	8.81041e-21	1.25499e-19
BAL062_01361	-0.153374	0.24685	0.35372		BAL062_01361	-0.440717	0.00099006	0.00342734		BAL062_01361	-0.35087	0.00765805	0.0159809		BAL062_01361	-0.153374	0.24685	0.35372		BAL062_01361	0.535373	4.74414e-05	0.000114395
BAL062_01362	0.388041	0.00567482	0.0154134		BAL062_01362	-0.24357	0.0843551	0.15006		BAL062_01362	-0.11761	0.400717	0.486323		BAL062_01362	0.388041	0.00567482	0.0154134		BAL062_01362	1.503	6.17051e-27	1.39599e-25
BAL062_01363	-0.412084	0.0759395	0.138616		BAL062_01363	-1.15034	8.27e-07	5.97e-06		BAL062_01363	0.73734	0.00143087	0.00356138		BAL062_01363	-0.412084	0.0759395	0.138616		BAL062_01363	-1.23673	1.1243e-07	3.75352e-07
BAL062_01364	0.518706	0.000596976	0.00213594		BAL062_01364	0.343214	0.0232715	0.0514381		BAL062_01364	0.639164	2.21767e-05	8.10756e-05		BAL062_01364	0.518706	0.000596976	0.00213594		BAL062_01364	0.592462	8.817e-05	0.00020342
BAL062_01365	-0.124543	0.366369	0.486171		BAL062_01365	0.360839	0.00870545	0.0225008		BAL062_01365	0.441853	0.00105742	0.0027203		BAL062_01365	-0.124543	0.366369	0.486171		BAL062_01365	0.285621	0.0371764	0.0547398
BAL062_01366	-0.897287	6.93e-09	6.82e-08		BAL062_01366	-0.921244	3.49e-09	3.9e-08		BAL062_01366	-0.93616	1.08908e-09	7.30995e-09		BAL062_01366	-0.897287	6.93e-09	6.82e-08		BAL062_01366	-1.96125	6.47726e-35	2.62227e-33
BAL062_01367	-0.797865	9.94e-06	5.45e-05		BAL062_01367	-0.796531	1.31e-05	7.31e-05		BAL062_01367	0.0556906	0.749452	0.804464		BAL062_01367	-0.797865	9.94e-06	5.45e-05		BAL062_01367	-1.13182	6.50575e-10	2.88262e-09
BAL062_01368	-0.694571	1.17e-05	6.24e-05		BAL062_01368	-0.347982	0.0281227	0.0601892		BAL062_01368	0.494698	0.00107569	0.00276359		BAL062_01368	-0.694571	1.17e-05	6.24e-05		BAL062_01368	-0.857833	8.15224e-08	2.77219e-07
BAL062_01369	-0.660696	3.8e-07	2.75e-06		BAL062_01369	-0.331988	0.0107958	0.0270846		BAL062_01369	0.397642	0.00129001	0.00325336		BAL062_01369	-0.660696	3.8e-07	2.75e-06		BAL062_01369	-0.617307	2.18936e-06	6.26509e-06
BAL062_01370	0.570189	0.000939804	0.003154		BAL062_01370	0.0817398	0.637493	0.734292		BAL062_01370	-0.129138	0.452203	0.536961		BAL062_01370	0.570189	0.000939804	0.003154		BAL062_01370	1.37301	1.34581e-15	1.15022e-14
BAL062_01371	0.369534	0.0399708	0.0811228		BAL062_01371	-0.0545871	0.762251	0.836172		BAL062_01371	-0.188776	0.29287	0.374585		BAL062_01371	0.369534	0.0399708	0.0811228		BAL062_01371	1.28173	9.53171e-13	5.7913e-12
BAL062_01372	0.293619	0.250243	0.357646		BAL062_01372	-0.294875	0.248269	0.360453		BAL062_01372	0.154671	0.544722	0.621477		BAL062_01372	0.293619	0.250243	0.357646		BAL062_01372	0.939468	0.000234235	0.000507818
BAL062_01373	0.493531	0.0272428	0.0591619		BAL062_01373	-0.200945	0.368715	0.488487		BAL062_01373	0.204954	0.359141	0.444419		BAL062_01373	0.493531	0.0272428	0.0591619		BAL062_01373	1.10214	8.17706e-07	2.47046e-06
BAL062_01374	0.544736	0.00987976	0.0249328		BAL062_01374	-0.170557	0.419261	0.53893		BAL062_01374	0.333678	0.114001	0.168569		BAL062_01374	0.544736	0.00987976	0.0249328		BAL062_01374	1.20546	1.13274e-08	4.32623e-08
BAL062_01375	0.433063	0.084572	0.151005		BAL062_01375	0.205391	0.413602	0.53326		BAL062_01375	0.253515	0.31228	0.395076		BAL062_01375	0.433063	0.084572	0.151005		BAL062_01375	1.36525	5.33283e-08	1.86286e-07
BAL062_01376	-0.367242	0.336781	0.453681		BAL062_01376	-0.19034	0.618612	0.720362		BAL062_01376	-0.208626	0.58521	0.658683		BAL062_01376	-0.367242	0.336781	0.453681		BAL062_01376	0.497158	0.193406	0.242609
BAL062_01377	-0.0780781	0.767729	0.833386		BAL062_01377	-0.070014	0.791146	0.86002		BAL062_01377	-0.0960913	0.716199	0.77526		BAL062_01377	-0.0780781	0.767729	0.833386		BAL062_01377	0.815785	0.0020271	0.00373204
BAL062_01378	0.215265	0.386784	0.505863		BAL062_01378	0.211175	0.395888	0.517006		BAL062_01378	0.193805	0.435831	0.521533		BAL062_01378	0.215265	0.386784	0.505863		BAL062_01378	1.20981	1.14869e-06	3.40884e-06
BAL062_01379	0.567297	0.000784645	0.00268722		BAL062_01379	0.444969	0.00844716	0.0219683		BAL062_01379	0.290321	0.0856238	0.131758		BAL062_01379	0.567297	0.000784645	0.00268722		BAL062_01379	1.50563	4.92011e-19	5.75159e-18
BAL062_01380	0.000889329	0.993015	0.995783		BAL062_01380	-0.366758	0.00037629	0.00149351		BAL062_01380	-0.624186	5.67769e-10	3.94872e-09		BAL062_01380	0.000889329	0.993015	0.995783		BAL062_01380	0.775177	1.36662e-14	1.03465e-13
BAL062_01381	-0.291761	0.0388342	0.0791082		BAL062_01381	-0.184672	0.191095	0.292344		BAL062_01381	-0.256449	0.0692174	0.110415		BAL062_01381	-0.291761	0.0388342	0.0791082		BAL062_01381	0.516463	0.000253506	0.00054621
BAL062_01382	-0.411563	0.000366993	0.00139887		BAL062_01382	-0.734639	3.73e-10	4.75e-09		BAL062_01382	-1.14516	5.55322e-23	1.1182e-21		BAL062_01382	-0.411563	0.000366993	0.00139887		BAL062_01382	0.145293	0.205283	0.255756
BAL062_01383	0.253565	0.143369	0.230903		BAL062_01383	-0.379628	0.0292618	0.0620745		BAL062_01383	-0.553561	0.00139208	0.00347432		BAL062_01383	0.253565	0.143369	0.230903		BAL062_01383	-1.32819	3.38945e-14	2.45034e-13
BAL062_01384	-0.513781	0.00029476	0.00116106		BAL062_01384	-0.614311	1.85e-05	0.000100296		BAL062_01384	-0.699264	6.58166e-07	3.09829e-06		BAL062_01384	-0.513781	0.00029476	0.00116106		BAL062_01384	-1.4992	1.25368e-24	2.44755e-23
BAL062_01385	-0.488295	0.00194243	0.00604905		BAL062_01385	-0.570351	0.00035207	0.00141343		BAL062_01385	-0.50163	0.00114099	0.00292137		BAL062_01385	-0.488295	0.00194243	0.00604905		BAL062_01385	-1.1846	2.3463e-13	1.53467e-12
BAL062_01386	-0.215518	0.235558	0.3414		BAL062_01386	-0.345498	0.0625084	0.117616		BAL062_01386	-0.151326	0.387713	0.472779		BAL062_01386	-0.215518	0.235558	0.3414		BAL062_01386	-0.724512	0.000103412	0.000236036
BAL062_01387	-0.238857	0.176467	0.273226		BAL062_01387	-0.610641	0.000677818	0.00247333		BAL062_01387	-0.0483397	0.782601	0.832149		BAL062_01387	-0.238857	0.176467	0.273226		BAL062_01387	-0.895305	6.34298e-07	1.93766e-06
BAL062_01388	0.949627	1e-11	1.47e-10		BAL062_01388	0.610329	1.59e-05	8.77e-05		BAL062_01388	1.63576	1.94572e-33	6.28842e-32		BAL062_01388	0.949627	1e-11	1.47e-10		BAL062_01388	-0.0635074	0.656934	0.704661
BAL062_01389	4.63228	1.44e-134	1.85e-131		BAL062_01389	4.31979	5.48e-117	4.22e-114		BAL062_01389	7.29657	0	0		BAL062_01389	4.63228	1.44e-134	1.85e-131		BAL062_01389	1.30687	8.67991e-12	4.7554e-11
BAL062_01390	2.35605	2.23e-30	1.3e-28		BAL062_01390	3.11422	7.66e-52	1.18e-49		BAL062_01390	5.54717	3.60768e-161	1.15626e-158		BAL062_01390	2.35605	2.23e-30	1.3e-28		BAL062_01390	0.531462	0.0102495	0.0167672
BAL062_01391	0.786454	8.19e-05	0.00036893		BAL062_01391	0.197481	0.32684	0.446387		BAL062_01391	0.0189228	0.924588	0.946239		BAL062_01391	0.786454	8.19e-05	0.00036893		BAL062_01391	-0.718596	0.00041054	0.000853018
BAL062_01392	0.21079	0.148269	0.236615		BAL062_01392	0.243598	0.0994829	0.171883		BAL062_01392	0.214855	0.129285	0.188296		BAL062_01392	0.21079	0.148269	0.236615		BAL062_01392	-0.221694	0.137954	0.179005
BAL062_01393	0.366676	0.00011339	0.000496131		BAL062_01393	-0.0555617	0.563658	0.672816		BAL062_01393	0.0383805	0.682737	0.746361		BAL062_01393	0.366676	0.00011339	0.000496131		BAL062_01393	1.15869	1.10861e-34	4.44135e-33
BAL062_01394	0.610347	0.000576487	0.00207018		BAL062_01394	0.0753673	0.67378	0.763962		BAL062_01394	0.115177	0.512406	0.591905		BAL062_01394	0.610347	0.000576487	0.00207018		BAL062_01394	1.24154	2.10085e-12	1.21502e-11
BAL062_01395	1.09159	3.94e-10	4.62e-09		BAL062_01395	0.446397	0.0125778	0.0306051		BAL062_01395	0.400693	0.0198378	0.0368581		BAL062_01395	1.09159	3.94e-10	4.62e-09		BAL062_01395	0.609999	0.000553268	0.00112407
BAL062_01396	0.208221	0.211501	0.313946		BAL062_01396	0.264623	0.116218	0.195442		BAL062_01396	0.242727	0.13697	0.198102		BAL062_01396	0.208221	0.211501	0.313946		BAL062_01396	-0.845787	1.52914e-06	4.48252e-06
BAL062_01397	-0.0557914	0.718288	0.79518		BAL062_01397	-0.152652	0.330045	0.449807		BAL062_01397	-0.391397	0.0103456	0.0208648		BAL062_01397	-0.0557914	0.718288	0.79518		BAL062_01397	0.221355	0.150509	0.193598
BAL062_01398	0.0285424	0.894157	0.925323		BAL062_01398	-0.206862	0.356287	0.476288		BAL062_01398	1.41775	1.80115e-12	1.68137e-11		BAL062_01398	0.0285424	0.894157	0.925323		BAL062_01398	-1.16959	1.32399e-06	3.90497e-06
BAL062_01399	-0.0861383	0.640344	0.729492		BAL062_01399	-0.399673	0.0385056	0.0783144		BAL062_01399	1.13577	5.42787e-11	4.20879e-10		BAL062_01399	-0.0861383	0.640344	0.729492		BAL062_01399	-1.17227	7.8167e-09	3.05519e-08
BAL062_01400	-0.139533	0.29368	0.406877		BAL062_01400	-0.437746	0.00141953	0.00465432		BAL062_01400	0.475959	0.000181215	0.000550516		BAL062_01400	-0.139533	0.29368	0.406877		BAL062_01400	-0.978185	2.54061e-12	1.45838e-11
BAL062_01401	0.139326	0.410522	0.528471		BAL062_01401	0.115962	0.499403	0.614599		BAL062_01401	0.373215	0.0229525	0.0418366		BAL062_01401	0.139326	0.410522	0.528471		BAL062_01401	1.04435	2.95431e-10	1.34944e-09
BAL062_01402	0.361014	0.00203072	0.00627322		BAL062_01402	0.153668	0.19798	0.301438		BAL062_01402	0.745761	2.78747e-11	2.23812e-10		BAL062_01402	0.361014	0.00203072	0.00627322		BAL062_01402	0.817734	1.68117e-12	9.85639e-12
BAL062_01403	0.12431	0.421152	0.539558		BAL062_01403	-0.0408084	0.792344	0.860591		BAL062_01403	0.599346	9.59247e-05	0.000308209		BAL062_01403	0.12431	0.421152	0.539558		BAL062_01403	0.991651	1.23014e-10	5.79795e-10
BAL062_01404	-0.245628	0.0392888	0.0799496		BAL062_01404	-0.00585763	0.960872	0.974422		BAL062_01404	-0.365359	0.0019576	0.00469384		BAL062_01404	-0.245628	0.0392888	0.0799496		BAL062_01404	0.454547	0.000121583	0.000274418
BAL062_01405	-0.114825	0.257515	0.366273		BAL062_01405	-0.116911	0.254537	0.367337		BAL062_01405	-0.512187	2.48883e-07	1.25617e-06		BAL062_01405	-0.114825	0.257515	0.366273		BAL062_01405	0.597737	2.17843e-09	9.03801e-09
BAL062_01406	0.288884	0.0891815	0.157368		BAL062_01406	0.340276	0.047451	0.0933219		BAL062_01406	0.552556	0.000841374	0.00222706		BAL062_01406	0.288884	0.0891815	0.157368		BAL062_01406	-0.339543	0.0518022	0.0739263
BAL062_01407	-0.0248198	0.894037	0.925323		BAL062_01407	0.29273	0.116732	0.196048		BAL062_01407	0.743087	2.09175e-05	7.69107e-05		BAL062_01407	-0.0248198	0.894037	0.925323		BAL062_01407	-0.409619	0.0318151	0.0475188
BAL062_01408	0.092774	0.663574	0.750264		BAL062_01408	0.0366613	0.866807	0.913103		BAL062_01408	0.449962	0.025957	0.0466419		BAL062_01408	0.092774	0.663574	0.750264		BAL062_01408	-0.295947	0.178268	0.225525
BAL062_01409	0.412165	0.00435717	0.012214		BAL062_01409	0.258359	0.077602	0.140649		BAL062_01409	0.231035	0.104473	0.15632		BAL062_01409	0.412165	0.00435717	0.012214		BAL062_01409	0.191391	0.188673	0.237447
BAL062_01410	0.194275	0.131185	0.214696		BAL062_01410	0.0648633	0.62146	0.722593		BAL062_01410	-0.113308	0.366789	0.450981		BAL062_01410	0.194275	0.131185	0.214696		BAL062_01410	0.120966	0.350314	0.410674
BAL062_01411	0.304854	0.16865	0.263348		BAL062_01411	0.27323	0.221456	0.327964		BAL062_01411	0.0657904	0.763771	0.816643		BAL062_01411	0.304854	0.16865	0.263348		BAL062_01411	-0.343516	0.128076	0.167488
BAL062_01412	0.140093	0.278731	0.389817		BAL062_01412	-0.515	0.000122351	0.00055491		BAL062_01412	-0.318266	0.0134152	0.0262037		BAL062_01412	0.140093	0.278731	0.389817		BAL062_01412	1.14595	1.88983e-19	2.32214e-18
BAL062_01413	-0.115598	0.452147	0.566131		BAL062_01413	-0.0594579	0.700538	0.78573		BAL062_01413	-0.557428	0.000241217	0.000714719		BAL062_01413	-0.115598	0.452147	0.566131		BAL062_01413	0.44061	0.00392108	0.00690182
BAL062_01414	0.0591996	0.505319	0.615061		BAL062_01414	0.0419515	0.639848	0.736333		BAL062_01414	-0.191341	0.0291098	0.0515216		BAL062_01414	0.0591996	0.505319	0.615061		BAL062_01414	0.22358	0.0117459	0.0189889
BAL062_01415	0.00815454	0.926919	0.948372		BAL062_01415	0.0967624	0.277688	0.392498		BAL062_01415	-0.0514826	0.559888	0.6352		BAL062_01415	0.00815454	0.926919	0.948372		BAL062_01415	0.292115	0.000998699	0.00193696
BAL062_01416	-0.0928003	0.516322	0.625103		BAL062_01416	0.0776281	0.587453	0.694542		BAL062_01416	0.00205569	0.988481	0.994428		BAL062_01416	-0.0928003	0.516322	0.625103		BAL062_01416	1.01334	1.20809e-12	7.23728e-12
BAL062_01417	0.180976	0.235589	0.3414		BAL062_01417	0.167082	0.278426	0.393252		BAL062_01417	-0.0417998	0.779037	0.829047		BAL062_01417	0.180976	0.235589	0.3414		BAL062_01417	1.24006	1.31728e-16	1.24785e-15
BAL062_01418	0.525984	0.00542027	0.0148478		BAL062_01418	0.575008	0.00236742	0.00739649		BAL062_01418	0.43928	0.0201767	0.0373794		BAL062_01418	0.525984	0.00542027	0.0148478		BAL062_01418	1.52571	7.129e-16	6.30302e-15
BAL062_01419	-1.5329	1.79e-18	5.05e-17		BAL062_01419	-1.42607	7.06e-16	1.83e-14		BAL062_01419	-1.92392	1.16383e-27	3.00408e-26		BAL062_01419	-1.5329	1.79e-18	5.05e-17		BAL062_01419	-0.938617	4.52876e-08	1.59794e-07
BAL062_01420	-1.025	1.43e-16	3.63e-15		BAL062_01420	-0.867862	3.98e-12	6.68e-11		BAL062_01420	-0.998036	3.17295e-16	4.13666e-15		BAL062_01420	-1.025	1.43e-16	3.63e-15		BAL062_01420	-0.663836	6.51106e-08	2.24186e-07
BAL062_01421	0.278663	0.0637516	0.12019		BAL062_01421	0.358091	0.0180198	0.0416491		BAL062_01421	0.559437	0.00013443	0.000418298		BAL062_01421	0.278663	0.0637516	0.12019		BAL062_01421	1.09238	1.73637e-13	1.15139e-12
BAL062_01422	-1.99307	1.23e-18	3.5e-17		BAL062_01422	-2.5049	1.61e-27	9.36e-26		BAL062_01422	-2.33136	9.78821e-25	2.17604e-23		BAL062_01422	-1.99307	1.23e-18	3.5e-17		BAL062_01422	0.19755	0.373738	0.435047
BAL062_01423	0.146283	0.445327	0.560631		BAL062_01423	-0.793595	5.75e-05	0.000281773		BAL062_01423	-1.50958	7.00565e-15	8.23967e-14		BAL062_01423	0.146283	0.445327	0.560631		BAL062_01423	-0.241292	0.211679	0.262027
BAL062_01424	0.959529	4.09e-07	2.93e-06		BAL062_01424	0.24269	0.200893	0.304547		BAL062_01424	-0.25694	0.175176	0.244902		BAL062_01424	0.959529	4.09e-07	2.93e-06		BAL062_01424	-0.0230298	0.903395	0.921779
BAL062_01425	0.758731	8.01e-08	6.56e-07		BAL062_01425	0.379797	0.00855213	0.0221491		BAL062_01425	0.363342	0.00939471	0.0191276		BAL062_01425	0.758731	8.01e-08	6.56e-07		BAL062_01425	0.470377	0.00098525	0.00191281
BAL062_01426	-1.30818	7.23e-09	7.09e-08		BAL062_01426	-1.30696	1.26e-08	1.28e-07		BAL062_01426	-1.17695	7.6754e-08	4.12861e-07		BAL062_01426	-1.30818	7.23e-09	7.09e-08		BAL062_01426	-0.67744	0.00227506	0.00414489
BAL062_01427	-0.401995	0.00114164	0.00374956		BAL062_01427	-0.410815	0.000996972	0.00344816		BAL062_01427	-0.401956	0.000891119	0.00233463		BAL062_01427	-0.401995	0.00114164	0.00374956		BAL062_01427	-0.0743263	0.545375	0.602906
BAL062_01428	0.124281	0.446942	0.561928		BAL062_01428	-0.34696	0.0366911	0.0753412		BAL062_01428	0.0975626	0.546449	0.623078		BAL062_01428	0.124281	0.446942	0.561928		BAL062_01428	0.243878	0.135422	0.175897
BAL062_01429	-0.615695	0.00025745	0.00103034		BAL062_01429	-1.27943	1.5e-13	3e-12		BAL062_01429	-0.455386	0.00637611	0.0135633		BAL062_01429	-0.615695	0.00025745	0.00103034		BAL062_01429	0.446868	0.00714844	0.0120345
BAL062_01430	0.012667	0.936269	0.955234		BAL062_01430	-0.0770387	0.630083	0.72969		BAL062_01430	-0.338086	0.030568	0.0536579		BAL062_01430	0.012667	0.936269	0.955234		BAL062_01430	0.359046	0.0228147	0.0351403
BAL062_01431	-0.171486	0.12169	0.202168		BAL062_01431	-0.0948519	0.396042	0.517033		BAL062_01431	-0.223477	0.0386987	0.0660903		BAL062_01431	-0.171486	0.12169	0.202168		BAL062_01431	0.140733	0.20137	0.251288
BAL062_01432	-0.18088	0.160156	0.252132		BAL062_01432	0.0760721	0.555194	0.664987		BAL062_01432	-0.0853067	0.503622	0.584292		BAL062_01432	-0.18088	0.160156	0.252132		BAL062_01432	0.494496	0.000113486	0.000257199
BAL062_01433	-0.442067	0.00128196	0.00416422		BAL062_01433	-0.451252	0.00109228	0.00373083		BAL062_01433	-0.074296	0.580784	0.655235		BAL062_01433	-0.442067	0.00128196	0.00416422		BAL062_01433	0.0226552	0.868259	0.893106
BAL062_01434	0.0084829	0.962991	0.97619		BAL062_01434	-0.810451	1.26e-05	7.05e-05		BAL062_01434	0.217987	0.229596	0.306075		BAL062_01434	0.0084829	0.962991	0.97619		BAL062_01434	-0.286643	0.118237	0.156
BAL062_01435	-0.105114	0.561366	0.664517		BAL062_01435	-0.249644	0.171778	0.268561		BAL062_01435	-0.543517	0.00238244	0.00559735		BAL062_01435	-0.105114	0.561366	0.664517		BAL062_01435	-0.624974	0.000642352	0.00129345
BAL062_01436	0.0218088	0.899089	0.929292		BAL062_01436	-0.0401567	0.816422	0.877084		BAL062_01436	-0.601303	0.000420194	0.00117361		BAL062_01436	0.0218088	0.899089	0.929292		BAL062_01436	0.647159	0.000154838	0.000344821
BAL062_01437	0.232792	0.31467	0.429461		BAL062_01437	-0.591336	0.0192184	0.0441014		BAL062_01437	-0.397637	0.0857624	0.131831		BAL062_01437	0.232792	0.31467	0.429461		BAL062_01437	0.262175	0.259094	0.31316
BAL062_01438	0.20567	0.0927224	0.162755		BAL062_01438	-0.0688067	0.577813	0.686521		BAL062_01438	-0.358522	0.00308684	0.00706667		BAL062_01438	0.20567	0.0927224	0.162755		BAL062_01438	0.803239	4.01218e-11	2.03038e-10
BAL062_01439	0.327471	0.0170729	0.0399892		BAL062_01439	0.148187	0.281113	0.39632		BAL062_01439	0.0937505	0.494118	0.575523		BAL062_01439	0.327471	0.0170729	0.0399892		BAL062_01439	1.44789	4.47583e-26	9.56335e-25
BAL062_01440	0.27479	0.10616	0.182111		BAL062_01440	0.170042	0.317845	0.437551		BAL062_01440	0.186932	0.270999	0.352473		BAL062_01440	0.27479	0.10616	0.182111		BAL062_01440	1.33412	4.05315e-15	3.28178e-14
BAL062_01441	0.101506	0.531855	0.638625		BAL062_01441	-0.44636	0.00694532	0.0186795		BAL062_01441	0.267845	0.0950645	0.144228		BAL062_01441	0.101506	0.531855	0.638625		BAL062_01441	0.966866	1.87181e-09	7.82497e-09
BAL062_01442	-0.00198224	0.991985	0.995609		BAL062_01442	0.0377065	0.851477	0.90265		BAL062_01442	0.610396	0.000739001	0.00197611		BAL062_01442	-0.00198224	0.991985	0.995609		BAL062_01442	-0.731154	0.000510173	0.00104313
BAL062_01443	0.346854	0.0841191	0.150475		BAL062_01443	0.340906	0.0980938	0.170171		BAL062_01443	0.98568	7.1264e-08	3.84946e-07		BAL062_01443	0.346854	0.0841191	0.150475		BAL062_01443	-0.0868818	0.678248	0.724595
BAL062_01444	0.917519	7.36e-09	7.21e-08		BAL062_01444	0.316026	0.0592506	0.112366		BAL062_01444	0.359246	0.01855	0.0348356		BAL062_01444	0.917519	7.36e-09	7.21e-08		BAL062_01444	-0.371655	0.0324347	0.0484066
BAL062_01445	-1.38792	2.08e-08	1.85e-07		BAL062_01445	-0.569855	0.0211771	0.0477993		BAL062_01445	-0.528357	0.032136	0.055927		BAL062_01445	-1.38792	2.08e-08	1.85e-07		BAL062_01445	1.00318	4.72316e-05	0.000114032
BAL062_01446	0.176	0.276006	0.386429		BAL062_01446	0.5208	0.00127016	0.00424418		BAL062_01446	0.372016	0.0196072	0.0365533		BAL062_01446	0.176	0.276006	0.386429		BAL062_01446	-0.49466	0.002486	0.00450149
BAL062_01447	-0.135889	0.377249	0.497168		BAL062_01447	0.457034	0.00287616	0.00877914		BAL062_01447	0.306095	0.0430683	0.0729053		BAL062_01447	-0.135889	0.377249	0.497168		BAL062_01447	0.321771	0.0354907	0.0524182
BAL062_01448	-0.856587	0.000270917	0.0010775		BAL062_01448	-0.0860157	0.713213	0.796462		BAL062_01448	0.122225	0.596236	0.667576		BAL062_01448	-0.856587	0.000270917	0.0010775		BAL062_01448	1.34397	6.3599e-09	2.51907e-08
BAL062_01449	0.346247	0.00128862	0.00417878		BAL062_01449	0.317788	0.00333176	0.00991026		BAL062_01449	0.213358	0.0440864	0.0743016		BAL062_01449	0.346247	0.00128862	0.00417878		BAL062_01449	1.35546	4.40952e-37	2.0937e-35
BAL062_01450	-0.0416424	0.783594	0.845595		BAL062_01450	-0.120011	0.432998	0.553259		BAL062_01450	-0.423483	0.00506048	0.0109772		BAL062_01450	-0.0416424	0.783594	0.845595		BAL062_01450	0.59577	7.40071e-05	0.000173028
BAL062_01451	0.100401	0.419612	0.538121		BAL062_01451	0.244037	0.0508658	0.0990531		BAL062_01451	-0.20352	0.0981182	0.14816		BAL062_01451	0.100401	0.419612	0.538121		BAL062_01451	0.264348	0.0333251	0.0495433
BAL062_01452	-0.0617353	0.586484	0.688167		BAL062_01452	0.10455	0.359784	0.479629		BAL062_01452	-0.260626	0.0190732	0.0356876		BAL062_01452	-0.0617353	0.586484	0.688167		BAL062_01452	0.326368	0.00375049	0.00661669
BAL062_01453	0.117684	0.364977	0.484761		BAL062_01453	0.100265	0.442452	0.561607		BAL062_01453	-0.389202	0.00252283	0.00589479		BAL062_01453	0.117684	0.364977	0.484761		BAL062_01453	0.309141	0.0171992	0.0270102
BAL062_01454	-0.1728	0.393231	0.511191		BAL062_01454	0.20252	0.31632	0.436046		BAL062_01454	2.02873	6.87182e-28	1.79789e-26		BAL062_01454	-0.1728	0.393231	0.511191		BAL062_01454	-0.974779	5.78587e-06	1.57039e-05
BAL062_01455	-0.127205	0.202683	0.304619		BAL062_01455	0.42085	2.46e-05	0.000129168		BAL062_01455	-0.382247	0.000121647	0.000380368		BAL062_01455	-0.127205	0.202683	0.304619		BAL062_01455	-0.45362	5.86e-06	1.58827e-05
BAL062_01456	0.0430495	0.823304	0.875313		BAL062_01456	-0.0512911	0.793953	0.861852		BAL062_01456	-0.489308	0.00876344	0.0180044		BAL062_01456	0.0430495	0.823304	0.875313		BAL062_01456	-1.15632	2.18904e-08	8.06421e-08
BAL062_01457	-0.0282763	0.893754	0.925323		BAL062_01457	-0.0245857	0.90886	0.940656		BAL062_01457	-0.308514	0.133624	0.193638		BAL062_01457	-0.0282763	0.893754	0.925323		BAL062_01457	-0.961466	1.61424e-05	4.1334e-05
BAL062_01458	0.0844345	0.653591	0.741544		BAL062_01458	0.0412008	0.831535	0.88885		BAL062_01458	-0.388482	0.0281292	0.049993		BAL062_01458	0.0844345	0.653591	0.741544		BAL062_01458	-0.282595	0.147274	0.189818
BAL062_01459	-0.363169	0.0275201	0.0596631		BAL062_01459	-0.617581	0.000281273	0.00116195		BAL062_01459	-0.429256	0.00723876	0.0152133		BAL062_01459	-0.363169	0.0275201	0.0596631		BAL062_01459	0.400763	0.0126976	0.0204318
BAL062_01460	-0.0301978	0.85258	0.895418		BAL062_01460	-0.151324	0.359926	0.479651		BAL062_01460	-0.202129	0.208778	0.282832		BAL062_01460	-0.0301978	0.85258	0.895418		BAL062_01460	-0.119459	0.464875	0.524858
BAL062_01461	-1.06579	3.89e-05	0.000188394		BAL062_01461	-0.771043	0.00298367	0.00904985		BAL062_01461	-0.908151	0.000353852	0.00100584		BAL062_01461	-1.06579	3.89e-05	0.000188394		BAL062_01461	-0.0149539	0.95272	0.96248
BAL062_01463	-0.597115	0.00208721	0.00643221		BAL062_01463	-0.338476	0.0826404	0.148052		BAL062_01463	-0.414593	0.0276394	0.0492592		BAL062_01463	-0.597115	0.00208721	0.00643221		BAL062_01463	-1.45704	2.68471e-12	1.53424e-11
BAL062_01464	0.855005	2.58e-11	3.52e-10		BAL062_01464	0.0902682	0.499542	0.614599		BAL062_01464	0.176751	0.161725	0.228842		BAL062_01464	0.855005	2.58e-11	3.52e-10		BAL062_01464	-0.0996217	0.454584	0.515428
BAL062_01465	0.00410798	0.98792	0.992565		BAL062_01465	-0.45603	0.093837	0.164643		BAL062_01465	0.499444	0.0646164	0.10433		BAL062_01465	0.00410798	0.98792	0.992565		BAL062_01465	0.171279	0.527754	0.584771
BAL062_01466	0.435292	0.0708627	0.130614		BAL062_01466	-0.0226705	0.926358	0.953633		BAL062_01466	0.692612	0.00338004	0.00765586		BAL062_01466	0.435292	0.0708627	0.130614		BAL062_01466	-1.06951	2.21387e-05	5.58332e-05
BAL062_01467	-0.699804	7.56e-05	0.00034329		BAL062_01467	-1.07779	4.45e-09	4.8e-08		BAL062_01467	-1.8521	2.48226e-24	5.39366e-23		BAL062_01467	-0.699804	7.56e-05	0.00034329		BAL062_01467	-2.01373	2.48361e-25	5.00102e-24
BAL062_01468	0.159114	0.363252	0.483247		BAL062_01468	-0.123996	0.493335	0.608849		BAL062_01468	1.46272	1.54267e-19	2.64871e-18		BAL062_01468	0.159114	0.363252	0.483247		BAL062_01468	-1.10238	8.52721e-09	3.31269e-08
BAL062_01469	-0.420446	0.0649962	0.122178		BAL062_01469	-0.650283	0.00501839	0.0141087		BAL062_01469	0.425325	0.0568095	0.0932519		BAL062_01469	-0.420446	0.0649962	0.122178		BAL062_01469	-0.437389	0.0555459	0.0787138
BAL062_01470	-0.741609	4.62e-08	3.95e-07		BAL062_01470	-0.471371	0.000528728	0.0019995		BAL062_01470	-0.189783	0.153872	0.219263		BAL062_01470	-0.741609	4.62e-08	3.95e-07		BAL062_01470	0.127644	0.339352	0.39925
BAL062_01471	-0.787504	0.0278066	0.0601429		BAL062_01471	-0.470723	0.188947	0.289634		BAL062_01471	0.455605	0.214031	0.289032		BAL062_01471	-0.787504	0.0278066	0.0601429		BAL062_01471	-0.225009	0.513266	0.572014
BAL062_01472	-0.230996	0.470092	0.583406		BAL062_01472	-0.787827	0.0222141	0.0495737		BAL062_01472	-0.371673	0.243067	0.321692		BAL062_01472	-0.230996	0.470092	0.583406		BAL062_01472	-0.860849	0.0111421	0.0180965
BAL062_01473	0.501659	0.00192604	0.00600286		BAL062_01473	0.241054	0.140821	0.227945		BAL062_01473	-0.371805	0.0211426	0.0389437		BAL062_01473	0.501659	0.00192604	0.00600286		BAL062_01473	-0.791204	2.28799e-06	6.52791e-06
BAL062_01474	0.587947	0.00223109	0.00681554		BAL062_01474	0.104663	0.600044	0.705524		BAL062_01474	0.254261	0.175576	0.245373		BAL062_01474	0.587947	0.00223109	0.00681554		BAL062_01474	-0.22393	0.263925	0.318299
BAL062_01475	0.286505	0.263807	0.37384		BAL062_01475	-0.0412459	0.874844	0.917299		BAL062_01475	1.9722	1.23811e-15	1.53605e-14		BAL062_01475	0.286505	0.263807	0.37384		BAL062_01475	-1.36048	8.62538e-07	2.59541e-06
BAL062_01476	-0.146303	0.591501	0.691673		BAL062_01476	-0.331611	0.232141	0.340787		BAL062_01476	-0.254754	0.337998	0.422059		BAL062_01476	-0.146303	0.591501	0.691673		BAL062_01476	-1.77233	2.09973e-09	8.73977e-09
BAL062_01477	-0.186487	0.200622	0.302348		BAL062_01477	-1.02389	4.23e-12	7.04e-11		BAL062_01477	-0.836639	8.65383e-09	5.23312e-08		BAL062_01477	-0.186487	0.200622	0.302348		BAL062_01477	-1.10527	6.23811e-14	4.30732e-13
BAL062_01478	-1.95695	1.29e-38	1.08e-36		BAL062_01478	-2.17072	1.43e-46	1.77e-44		BAL062_01478	-2.35583	4.51693e-55	2.59285e-53		BAL062_01478	-1.95695	1.29e-38	1.08e-36		BAL062_01478	-1.26476	3.33475e-17	3.32265e-16
BAL062_01479	-0.623658	0.0755015	0.137947		BAL062_01479	-0.38456	0.275546	0.389758		BAL062_01479	-0.218236	0.516894	0.595202		BAL062_01479	-0.623658	0.0755015	0.137947		BAL062_01479	-0.702269	0.0471193	0.0678475
BAL062_01480	0.0280101	0.948	0.964552		BAL062_01480	-0.211246	0.63048	0.72971		BAL062_01480	1.5687	0.000172546	0.000527512		BAL062_01480	0.0280101	0.948	0.964552		BAL062_01480	-0.761928	0.0870243	0.118855
BAL062_01481	-1.19861	3.54e-20	1.14e-18		BAL062_01481	-1.11413	3.49e-17	1.03e-15		BAL062_01481	-1.0144	7.01094e-16	8.9285e-15		BAL062_01481	-1.19861	3.54e-20	1.14e-18		BAL062_01481	-1.073	1.55758e-16	1.454e-15
BAL062_01482	0.376384	0.214938	0.317576		BAL062_01482	0.120068	0.69842	0.783811		BAL062_01482	0.795969	0.00830512	0.017247		BAL062_01482	0.376384	0.214938	0.317576		BAL062_01482	-0.854741	0.00775909	0.0129858
BAL062_01483	-0.120795	0.44292	0.559065		BAL062_01483	-0.0623218	0.694789	0.781752		BAL062_01483	-0.436728	0.00500271	0.0108703		BAL062_01483	-0.120795	0.44292	0.559065		BAL062_01483	-0.749792	3.36004e-06	9.45335e-06
BAL062_01484	-0.699423	1.91e-06	1.21e-05		BAL062_01484	-0.393936	0.00744655	0.019806		BAL062_01484	-0.855963	2.81038e-09	1.79846e-08		BAL062_01484	-0.699423	1.91e-06	1.21e-05		BAL062_01484	-0.762668	2.61669e-07	8.3935e-07
BAL062_01485	-0.808581	3.64e-10	4.3e-09		BAL062_01485	-0.900108	5.82e-12	9.49e-11		BAL062_01485	-1.47073	9.2734e-30	2.64189e-28		BAL062_01485	-0.808581	3.64e-10	4.3e-09		BAL062_01485	-1.66281	1.17863e-35	5.15117e-34
BAL062_01486	-0.043368	0.778862	0.842068		BAL062_01486	0.132314	0.394288	0.515267		BAL062_01486	-0.385053	0.011139	0.0222664		BAL062_01486	-0.043368	0.778862	0.842068		BAL062_01486	-0.0686547	0.657788	0.705087
BAL062_01487	0.0337129	0.779012	0.842068		BAL062_01487	0.0831239	0.493161	0.608849		BAL062_01487	-0.228601	0.0533242	0.0882465		BAL062_01487	0.0337129	0.779012	0.842068		BAL062_01487	0.196915	0.100512	0.134928
BAL062_01488	-0.0953119	0.550846	0.655247		BAL062_01488	-0.457889	0.00430555	0.0123576		BAL062_01488	0.463099	0.00360439	0.00809954		BAL062_01488	-0.0953119	0.550846	0.655247		BAL062_01488	0.315093	0.0483567	0.0694213
BAL062_01489	0.646224	1.74e-06	1.11e-05		BAL062_01489	0.451032	0.00113836	0.00385738		BAL062_01489	0.117673	0.371405	0.455783		BAL062_01489	0.646224	1.74e-06	1.11e-05		BAL062_01489	0.771061	1.10938e-08	4.24125e-08
BAL062_01490	-0.12216	0.569028	0.672138		BAL062_01490	-0.0991293	0.648172	0.742368		BAL062_01490	-0.212897	0.311352	0.394161		BAL062_01490	-0.12216	0.569028	0.672138		BAL062_01490	-0.687245	0.0018341	0.00340442
BAL062_01491	0.135663	0.305496	0.420521		BAL062_01491	0.0150438	0.909793	0.940918		BAL062_01491	0.177697	0.177256	0.247181		BAL062_01491	0.135663	0.305496	0.420521		BAL062_01491	-0.458146	0.000570199	0.00115603
BAL062_01492	-0.197924	0.171187	0.26666		BAL062_01492	-0.0254867	0.860295	0.908953		BAL062_01492	0.329632	0.0217766	0.0400348		BAL062_01492	-0.197924	0.171187	0.26666		BAL062_01492	-0.517828	0.000356269	0.000747524
BAL062_01493	-0.227577	0.0455274	0.0902103		BAL062_01493	-0.109595	0.339247	0.458986		BAL062_01493	0.434251	7.78742e-05	0.000254032		BAL062_01493	-0.227577	0.0455274	0.0902103		BAL062_01493	0.326486	0.0036878	0.00651505
BAL062_01494	0.13981	0.293827	0.406935		BAL062_01494	0.21193	0.114326	0.192765		BAL062_01494	0.664836	2.27145e-07	1.15556e-06		BAL062_01494	0.13981	0.293827	0.406935		BAL062_01494	0.0323201	0.809223	0.841382
BAL062_01495	0.482831	0.0014194	0.00455676		BAL062_01495	0.129178	0.402444	0.522143		BAL062_01495	0.170765	0.251038	0.32997		BAL062_01495	0.482831	0.0014194	0.00455676		BAL062_01495	0.683027	6.06459e-06	1.63727e-05
BAL062_01496	0.40724	0.0023769	0.0071924		BAL062_01496	0.29451	0.0287358	0.0612288		BAL062_01496	0.568372	1.85801e-05	6.8843e-05		BAL062_01496	0.40724	0.0023769	0.0071924		BAL062_01496	0.681975	3.46928e-07	1.09908e-06
BAL062_01497	-0.25981	0.00368552	0.0105387		BAL062_01497	-0.0446558	0.618393	0.720362		BAL062_01497	-0.444819	5.0789e-07	2.43863e-06		BAL062_01497	-0.25981	0.00368552	0.0105387		BAL062_01497	0.319349	0.000332925	0.00070276
BAL062_01498	0.209439	0.364141	0.484005		BAL062_01498	0.253301	0.28051	0.395615		BAL062_01498	-0.206278	0.365772	0.450451		BAL062_01498	0.209439	0.364141	0.484005		BAL062_01498	-0.187957	0.428855	0.490886
BAL062_01499	0.0313775	0.850096	0.893297		BAL062_01499	0.588954	0.000371267	0.0014751		BAL062_01499	-0.0509397	0.755644	0.809529		BAL062_01499	0.0313775	0.850096	0.893297		BAL062_01499	-0.50437	0.00275161	0.00494518
BAL062_01500	-0.639247	0.00570493	0.0154733		BAL062_01500	-0.481436	0.0387508	0.0786882		BAL062_01500	-0.453921	0.0438385	0.0739811		BAL062_01500	-0.639247	0.00570493	0.0154733		BAL062_01500	-0.124528	0.585351	0.639926
BAL062_01501	-0.296841	0.117049	0.196667		BAL062_01501	-0.394007	0.0392752	0.0796691		BAL062_01501	-0.22506	0.227987	0.304141		BAL062_01501	-0.296841	0.117049	0.196667		BAL062_01501	-0.120707	0.523311	0.580685
BAL062_01502	0.727911	2.6e-09	2.72e-08		BAL062_01502	0.212205	0.0903278	0.159358		BAL062_01502	1.03532	2.34577e-18	3.60873e-17		BAL062_01502	0.727911	2.6e-09	2.72e-08		BAL062_01502	1.06288	2.39026e-18	2.64165e-17
BAL062_01503	-0.200981	0.12113	0.201761		BAL062_01503	-0.0332319	0.798479	0.865057		BAL062_01503	-0.0734666	0.563925	0.639404		BAL062_01503	-0.200981	0.12113	0.201761		BAL062_01503	1.1531	1.62191e-19	2.01221e-18
BAL062_01504	-0.0289748	0.790587	0.850755		BAL062_01504	-0.0531923	0.629123	0.729456		BAL062_01504	0.237675	0.0268408	0.0479561		BAL062_01504	-0.0289748	0.790587	0.850755		BAL062_01504	1.14127	2.03876e-26	4.48062e-25
BAL062_01505	0.377656	0.000812201	0.00277418		BAL062_01505	0.209834	0.0654683	0.12211		BAL062_01505	0.428637	0.000113735	0.000358545		BAL062_01505	0.377656	0.000812201	0.00277418		BAL062_01505	1.19803	8.13972e-27	1.83072e-25
BAL062_01506	0.394636	0.00125156	0.00407578		BAL062_01506	0.269698	0.0288523	0.061443		BAL062_01506	0.783369	6.49327e-11	5.00464e-10		BAL062_01506	0.394636	0.00125156	0.00407578		BAL062_01506	1.16961	5.05845e-22	7.86486e-21
BAL062_01507	0.62248	0.000629468	0.00223539		BAL062_01507	0.0708232	0.698955	0.784184		BAL062_01507	0.652073	0.000314778	0.00090346		BAL062_01507	0.62248	0.000629468	0.00223539		BAL062_01507	0.720552	7.57824e-05	0.000176964
BAL062_01508	0.610633	1.02e-05	5.57e-05		BAL062_01508	0.341225	0.0151042	0.0357261		BAL062_01508	0.177471	0.193663	0.266868		BAL062_01508	0.610633	1.02e-05	5.57e-05		BAL062_01508	0.254367	0.0687233	0.0957992
BAL062_01509	-1.6153	2.09e-13	3.8e-12		BAL062_01509	-1.92325	6.13e-18	1.93e-16		BAL062_01509	-1.75792	1.10163e-15	1.37115e-14		BAL062_01509	-1.6153	2.09e-13	3.8e-12		BAL062_01509	-1.89253	1.25271e-17	1.29863e-16
BAL062_01510	-1.49522	8.31e-28	4.11e-26		BAL062_01510	-1.49824	3.67e-27	2.05e-25		BAL062_01510	-1.14865	5.64885e-18	8.4535e-17		BAL062_01510	-1.49522	8.31e-28	4.11e-26		BAL062_01510	-1.44213	6.4454e-26	1.36956e-24
BAL062_01511	-0.0762259	0.66365	0.750264		BAL062_01511	-0.193653	0.27359	0.38756		BAL062_01511	-0.399626	0.0209385	0.0385863		BAL062_01511	-0.0762259	0.66365	0.750264		BAL062_01511	-0.334404	0.0579807	0.0818927
BAL062_01512	-0.0967974	0.713148	0.791388		BAL062_01512	0.509621	0.0496151	0.0969612		BAL062_01512	0.0874654	0.720897	0.779688		BAL062_01512	-0.0967974	0.713148	0.791388		BAL062_01512	0.11623	0.656654	0.704661
BAL062_01513	0.0323341	0.919273	0.94331		BAL062_01513	1.07367	0.000516904	0.00196444		BAL062_01513	0.663516	0.0287032	0.050872		BAL062_01513	0.0323341	0.919273	0.94331		BAL062_01513	0.628197	0.0437112	0.0634389
BAL062_01514	-0.0181344	0.956111	0.971007		BAL062_01514	0.499757	0.123706	0.205251		BAL062_01514	0.131307	0.660147	0.727694		BAL062_01514	-0.0181344	0.956111	0.971007		BAL062_01514	0.510357	0.109351	0.145372
BAL062_01515	-0.402982	0.188742	0.288285		BAL062_01515	-0.198041	0.52323	0.636817		BAL062_01515	0.145191	0.601891	0.673045		BAL062_01515	-0.402982	0.188742	0.288285		BAL062_01515	0.237462	0.417293	0.47965
BAL062_01516	-0.192562	0.590819	0.691165		BAL062_01516	0.577682	0.0962396	0.167863		BAL062_01516	0.0228262	0.944109	0.960989		BAL062_01516	-0.192562	0.590819	0.691165		BAL062_01516	0.873915	0.00946062	0.0156362
BAL062_01517	-0.276447	0.221197	0.325574		BAL062_01517	0.940494	9.94e-06	5.7e-05		BAL062_01517	0.553761	0.00670734	0.0141973		BAL062_01517	-0.276447	0.221197	0.325574		BAL062_01517	0.581621	0.00659264	0.0111796
BAL062_01518	-0.200803	0.386547	0.505838		BAL062_01518	0.394837	0.0837658	0.149426		BAL062_01518	0.286182	0.196944	0.270131		BAL062_01518	-0.200803	0.386547	0.505838		BAL062_01518	-0.0878917	0.704264	0.747406
BAL062_01519	-0.0168048	0.967481	0.97945		BAL062_01519	0.587575	0.145764	0.233977		BAL062_01519	0.133241	0.70069	0.761258		BAL062_01519	-0.0168048	0.967481	0.97945		BAL062_01519	0.802278	0.0408452	0.0596622
BAL062_01520	-0.0308	0.950306	0.966132		BAL062_01520	0.328117	0.506121	0.620511		BAL062_01520	-0.330124	0.490597	0.572636		BAL062_01520	-0.0308	0.950306	0.966132		BAL062_01520	0.0731243	0.882285	0.903667
BAL062_01521	0.158736	0.618845	0.71388		BAL062_01521	0.524463	0.099925	0.172499		BAL062_01521	0.529511	0.0831167	0.128639		BAL062_01521	0.158736	0.618845	0.71388		BAL062_01521	0.486716	0.123041	0.161452
BAL062_01522	-0.548891	0.00154316	0.00490496		BAL062_01522	-0.610055	0.000449162	0.00174141		BAL062_01522	-0.936188	6.00002e-08	3.27321e-07		BAL062_01522	-0.548891	0.00154316	0.00490496		BAL062_01522	-0.0106394	0.950952	0.961125
BAL062_01523	-0.769051	1.06e-08	1.01e-07		BAL062_01523	-0.610061	5.87e-06	3.57e-05		BAL062_01523	-1.33087	3.08117e-23	6.26993e-22		BAL062_01523	-0.769051	1.06e-08	1.01e-07		BAL062_01523	0.147096	0.271602	0.326942
BAL062_01524	-0.111007	0.535537	0.641843		BAL062_01524	0.213375	0.234008	0.343116		BAL062_01524	-0.473053	0.00767239	0.0160022		BAL062_01524	-0.111007	0.535537	0.641843		BAL062_01524	0.278927	0.117679	0.155317
BAL062_01525	-0.298981	0.00113717	0.00373809		BAL062_01525	0.033498	0.715614	0.798217		BAL062_01525	-0.405296	6.67897e-06	2.6619e-05		BAL062_01525	-0.298981	0.00113717	0.00373809		BAL062_01525	0.109019	0.231495	0.283454
BAL062_01526	-0.929199	0.000527953	0.00192831		BAL062_01526	0.0549782	0.828439	0.888002		BAL062_01526	-0.475057	0.0479234	0.0802758		BAL062_01526	-0.929199	0.000527953	0.00192831		BAL062_01526	-1.10736	5.89454e-05	0.000140548
BAL062_01527	-0.665103	0.00805374	0.020943		BAL062_01527	-0.0977486	0.693726	0.780823		BAL062_01527	0.247416	0.292422	0.374456		BAL062_01527	-0.665103	0.00805374	0.020943		BAL062_01527	-0.275621	0.264984	0.319476
BAL062_01528	-0.113517	0.755924	0.825698		BAL062_01528	-0.0920316	0.805323	0.8688		BAL062_01528	-0.475971	0.190959	0.263614		BAL062_01528	-0.113517	0.755924	0.825698		BAL062_01528	-0.484168	0.200048	0.249719
BAL062_01529	-0.277885	0.22308	0.327342		BAL062_01529	0.190212	0.401482	0.521655		BAL062_01529	-0.445471	0.0443551	0.0747217		BAL062_01529	-0.277885	0.22308	0.327342		BAL062_01529	-0.51419	0.0268957	0.040802
BAL062_01530	0.568024	0.0571888	0.109919		BAL062_01530	0.604881	0.0462314	0.0913231		BAL062_01530	0.0723996	0.798104	0.845827		BAL062_01530	0.568024	0.0571888	0.109919		BAL062_01530	0.503768	0.0941732	0.127397
BAL062_01531	0.124626	0.777667	0.841324		BAL062_01531	0.331294	0.455641	0.573241		BAL062_01531	-0.152715	0.720852	0.779688		BAL062_01531	0.124626	0.777667	0.841324		BAL062_01531	-0.343479	0.448919	0.509907
BAL062_01532	0	1	1		BAL062_01532	0	1	1		BAL062_01532	0	1	1		BAL062_01532	0	1	1		BAL062_01532	0.191383	0.380926	0.441943
BAL062_01534	0	1	1		BAL062_01534	0	1	1		BAL062_01534	0.0087426	0.971365	0.980029		BAL062_01534	0	1	1		BAL062_01534	0	1	1
BAL062_01535	0.0023843	0.996843	0.998138		BAL062_01535	0.616126	0.3037	0.42238		BAL062_01535	-0.00750872	0.989678	0.995112		BAL062_01535	0.0023843	0.996843	0.998138		BAL062_01535	-0.731978	0.232177	0.284108
BAL062_01536	0.0906035	0.735247	0.808122		BAL062_01536	0.194183	0.476054	0.592526		BAL062_01536	-0.628817	0.0131268	0.0257317		BAL062_01536	0.0906035	0.735247	0.808122		BAL062_01536	-0.297628	0.284329	0.340664
BAL062_01537	-0.319909	0.367864	0.487864		BAL062_01537	-0.876866	0.0212855	0.0479859		BAL062_01537	-0.113444	0.731105	0.788732		BAL062_01537	-0.319909	0.367864	0.487864		BAL062_01537	-0.229963	0.517448	0.575719
BAL062_01538	0.352559	0.546065	0.651618		BAL062_01538	-0.0148711	0.980003	0.986931		BAL062_01538	0.359639	0.538129	0.615966		BAL062_01538	0.352559	0.546065	0.651618		BAL062_01538	-0.728677	0.224449	0.275881
BAL062_01539	-0.0656765	0.864135	0.904837		BAL062_01539	0.064141	0.868781	0.913431		BAL062_01539	-0.10752	0.779023	0.829047		BAL062_01539	-0.0656765	0.864135	0.904837		BAL062_01539	-1.4214	0.000827288	0.00162749
BAL062_01540	-0.237918	0.445138	0.560576		BAL062_01540	-0.294904	0.357106	0.477051		BAL062_01540	-0.429744	0.161003	0.227905		BAL062_01540	-0.237918	0.445138	0.560576		BAL062_01540	-1.19263	0.000435699	0.00090043
BAL062_01541	0.434686	0.316337	0.431124		BAL062_01541	0.653317	0.133934	0.218545		BAL062_01541	-0.0198776	0.961957	0.974371		BAL062_01541	0.434686	0.316337	0.431124		BAL062_01541	-0.579286	0.204913	0.255378
BAL062_01542	0.195844	0.455636	0.569323		BAL062_01542	0.290343	0.276173	0.390501		BAL062_01542	0.0727393	0.769456	0.821822		BAL062_01542	0.195844	0.455636	0.569323		BAL062_01542	-0.699127	0.0135378	0.0216402
BAL062_01543	0.498415	0.0425511	0.0852795		BAL062_01543	0.291348	0.252625	0.365399		BAL062_01543	0.337525	0.158684	0.225124		BAL062_01543	0.498415	0.0425511	0.0852795		BAL062_01543	-0.188414	0.467722	0.526906
BAL062_01544	-0.38494	0.0987991	0.171123		BAL062_01544	0.118292	0.607952	0.711126		BAL062_01544	-0.239289	0.26262	0.343316		BAL062_01544	-0.38494	0.0987991	0.171123		BAL062_01544	-0.463025	0.0499427	0.0715114
BAL062_01545	-1.72611	1.45e-16	3.65e-15		BAL062_01545	-1.60931	1.56e-14	3.63e-13		BAL062_01545	-1.33478	1.4862e-10	1.10774e-09		BAL062_01545	-1.72611	1.45e-16	3.65e-15		BAL062_01545	-1.51177	4.39249e-13	2.77397e-12
BAL062_01546	-0.842681	0.000209043	0.000854388		BAL062_01546	-0.783433	0.000794175	0.00282815		BAL062_01546	-0.551383	0.0068494	0.0144661		BAL062_01546	-0.842681	0.000209043	0.000854388		BAL062_01546	-0.834275	0.000270825	0.000580922
BAL062_01547	-0.82185	0.154198	0.244455		BAL062_01547	-0.275021	0.630776	0.72982		BAL062_01547	0.0876413	0.87577	0.90959		BAL062_01547	-0.82185	0.154198	0.244455		BAL062_01547	-0.604024	0.292732	0.3491
BAL062_01548	1.59068	0.000349032	0.00134372		BAL062_01548	2.06068	3.18e-06	2.03e-05		BAL062_01548	1.00105	0.0138477	0.0269254		BAL062_01548	1.59068	0.000349032	0.00134372		BAL062_01548	0.751529	0.108423	0.144289
BAL062_01549	0.0175185	0.931503	0.951544		BAL062_01549	0.184392	0.370873	0.490333		BAL062_01549	-0.214393	0.266994	0.34797		BAL062_01549	0.0175185	0.931503	0.951544		BAL062_01549	-0.453074	0.0325227	0.0485004
BAL062_01550	-0.528628	0.116297	0.195575		BAL062_01550	0.0994995	0.763451	0.837249		BAL062_01550	-0.920553	0.00506956	0.0109845		BAL062_01550	-0.528628	0.116297	0.195575		BAL062_01550	-0.73319	0.0329568	0.0490526
BAL062_01551	0.384505	0.291407	0.404457		BAL062_01551	-0.125242	0.740021	0.819311		BAL062_01551	-0.661494	0.0700338	0.11144		BAL062_01551	0.384505	0.291407	0.404457		BAL062_01551	-0.476548	0.209014	0.259563
BAL062_01552	-0.0481109	0.878425	0.914992		BAL062_01552	-0.310495	0.335704	0.455099		BAL062_01552	-0.737566	0.0180547	0.0340383		BAL062_01552	-0.0481109	0.878425	0.914992		BAL062_01552	-1.1218	0.000746851	0.00148674
BAL062_01553	-0.624332	0.0286942	0.0616868		BAL062_01553	-0.421706	0.141556	0.228913		BAL062_01553	-1.08647	0.000166638	0.000511075		BAL062_01553	-0.624332	0.0286942	0.0616868		BAL062_01553	0.0742246	0.791436	0.824895
BAL062_01554	-0.250034	0.634285	0.725814		BAL062_01554	0.256317	0.62324	0.723507		BAL062_01554	0.25958	0.628233	0.698788		BAL062_01554	-0.250034	0.634285	0.725814		BAL062_01554	-1.77005	0.00184613	0.00342344
BAL062_01555	0.836606	0.0520091	0.10082		BAL062_01555	0.0813214	0.854319	0.904905		BAL062_01555	-0.119053	0.778974	0.829047		BAL062_01555	0.836606	0.0520091	0.10082		BAL062_01555	-0.145533	0.742178	0.781818
BAL062_01556	-0.301388	0.127185	0.209398		BAL062_01556	-0.389348	0.0579745	0.110621		BAL062_01556	-0.455906	0.0149069	0.0288101		BAL062_01556	-0.301388	0.127185	0.209398		BAL062_01556	-0.176947	0.369172	0.430253
BAL062_01557	0.251204	0.375857	0.495899		BAL062_01557	0.0902442	0.757438	0.832372		BAL062_01557	-0.159406	0.570352	0.645358		BAL062_01557	0.251204	0.375857	0.495899		BAL062_01557	-0.639115	0.0348931	0.0516149
BAL062_01558	0.583399	0.215136	0.317746		BAL062_01558	0.797724	0.0921965	0.16232		BAL062_01558	0.398512	0.377757	0.462397		BAL062_01558	0.583399	0.215136	0.317746		BAL062_01558	-0.164227	0.740355	0.780354
BAL062_01559	-0.234055	0.251387	0.359018		BAL062_01559	0.0612872	0.764616	0.83781		BAL062_01559	-0.0206303	0.915372	0.939557		BAL062_01559	-0.234055	0.251387	0.359018		BAL062_01559	-0.855497	7.23887e-05	0.000169968
BAL062_01560	-0.116325	0.684231	0.76757		BAL062_01560	0.265369	0.352414	0.472754		BAL062_01560	0.0133579	0.96078	0.973948		BAL062_01560	-0.116325	0.684231	0.76757		BAL062_01560	-1.17735	0.000173066	0.000382756
BAL062_01561	0.30047	0.429602	0.547102		BAL062_01561	0.572318	0.13386	0.218516		BAL062_01561	-0.245081	0.497324	0.578557		BAL062_01561	0.30047	0.429602	0.547102		BAL062_01561	-0.409999	0.304785	0.362015
BAL062_01562	-0.14482	0.500258	0.611373		BAL062_01562	-0.136652	0.522952	0.636681		BAL062_01562	0	1	1		BAL062_01562	-0.14482	0.500258	0.611373		BAL062_01562	-0.143203	0.50373	0.563182
BAL062_01563	-0.115046	0.765588	0.832236		BAL062_01563	-0.100782	0.798275	0.865057		BAL062_01563	-0.691734	0.0661969	0.106435		BAL062_01563	-0.115046	0.765588	0.832236		BAL062_01563	-0.433337	0.274993	0.33061
BAL062_01564	-0.0952247	0.646714	0.735442		BAL062_01564	-0.357519	0.0968113	0.168554		BAL062_01564	-0.890873	1.46651e-05	5.5459e-05		BAL062_01564	-0.0952247	0.646714	0.735442		BAL062_01564	-0.123921	0.553297	0.610261
BAL062_01565	-0.101514	0.624957	0.717847		BAL062_01565	-0.197559	0.350355	0.470977		BAL062_01565	-0.810594	8.19839e-05	0.000265636		BAL062_01565	-0.101514	0.624957	0.717847		BAL062_01565	-0.306324	0.144836	0.187114
BAL062_01566	-0.313779	0.0165012	0.0387682		BAL062_01566	-0.235318	0.0745468	0.136009		BAL062_01566	-0.91065	1.71365e-12	1.60358e-11		BAL062_01566	-0.313779	0.0165012	0.0387682		BAL062_01566	-0.45857	0.000501354	0.00102838
BAL062_01567	-0.502609	0.00169274	0.00534067		BAL062_01567	-0.83102	3.36e-07	2.66e-06		BAL062_01567	-0.109316	0.489067	0.571718		BAL062_01567	-0.502609	0.00169274	0.00534067		BAL062_01567	-0.584512	0.000274956	0.000587816
BAL062_01568	-0.261238	0.361089	0.481071		BAL062_01568	-0.690881	0.0170393	0.0397171		BAL062_01568	-0.528455	0.0638607	0.10324		BAL062_01568	-0.261238	0.361089	0.481071		BAL062_01568	-1.04458	0.000316558	0.000670789
BAL062_01569	-0.332039	0.0302182	0.0643517		BAL062_01569	-0.690476	8.98e-06	5.21e-05		BAL062_01569	-0.786572	2.52148e-07	1.26932e-06		BAL062_01569	-0.332039	0.0302182	0.0643517		BAL062_01569	-0.823571	1.07067e-07	3.5838e-07
BAL062_01570	-0.235747	0.62979	0.721958		BAL062_01570	0.632324	0.181837	0.2812		BAL062_01570	0.176534	0.693199	0.754825		BAL062_01570	-0.235747	0.62979	0.721958		BAL062_01570	-0.994875	0.0551679	0.0782647
BAL062_01571	-0.00390463	0.992947	0.995783		BAL062_01571	0.269504	0.543131	0.653797		BAL062_01571	-0.164118	0.70285	0.762743		BAL062_01571	-0.00390463	0.992947	0.995783		BAL062_01571	-0.697042	0.131462	0.17139
BAL062_01572	0.0125424	0.930678	0.951074		BAL062_01572	-0.130717	0.368289	0.48809		BAL062_01572	-0.274256	0.0544347	0.0896984		BAL062_01572	0.0125424	0.930678	0.951074		BAL062_01572	-0.239743	0.0979859	0.131952
BAL062_01573	-0.522849	0.283051	0.394569		BAL062_01573	0.221996	0.637685	0.734292		BAL062_01573	0.754935	0.0735761	0.116211		BAL062_01573	-0.522849	0.283051	0.394569		BAL062_01573	-0.807667	0.107794	0.143651
BAL062_01574	0.183138	0.623461	0.71684		BAL062_01574	0.463267	0.21591	0.321374		BAL062_01574	0.646875	0.0655915	0.105653		BAL062_01574	0.183138	0.623461	0.71684		BAL062_01574	-0.405642	0.300623	0.357513
BAL062_01575	0.648003	0.0853452	0.152103		BAL062_01575	0.106963	0.785995	0.85601		BAL062_01575	-0.298802	0.423634	0.509155		BAL062_01575	0.648003	0.0853452	0.152103		BAL062_01575	-1.29025	0.00273704	0.00492361
BAL062_01576	0.496569	0.000643135	0.00227344		BAL062_01576	0.564693	0.000129273	0.000581501		BAL062_01576	0.718438	1.13489e-07	5.95469e-07		BAL062_01576	0.496569	0.000643135	0.00227344		BAL062_01576	0.0960758	0.519913	0.577915
BAL062_01577	0.786579	0.106424	0.182458		BAL062_01577	1.6313	0.00064682	0.0023874		BAL062_01577	1.67693	0.00023025	0.000684873		BAL062_01577	0.786579	0.106424	0.182458		BAL062_01577	-0.348471	0.502079	0.561499
BAL062_01578	-0.00484091	0.985614	0.991803		BAL062_01578	0.2794	0.299274	0.417182		BAL062_01578	0.256632	0.320347	0.40382		BAL062_01578	-0.00484091	0.985614	0.991803		BAL062_01578	-0.602002	0.0297979	0.0447317
BAL062_01579	-0.790056	4.26e-05	0.000204448		BAL062_01579	-0.92595	1.67e-06	1.13e-05		BAL062_01579	-0.483077	0.0122333	0.0242366		BAL062_01579	-0.790056	4.26e-05	0.000204448		BAL062_01579	0.261865	0.174176	0.221083
BAL062_01580	-0.441594	0.00216376	0.00663621		BAL062_01580	-0.537261	0.000200024	0.000859543		BAL062_01580	-0.509778	0.000379618	0.00107196		BAL062_01580	-0.441594	0.00216376	0.00663621		BAL062_01580	0.547156	0.000136005	0.000305535
BAL062_01581	-0.290438	0.0664719	0.124013		BAL062_01581	-0.475962	0.00274325	0.00840681		BAL062_01581	-0.854283	6.19209e-08	3.3732e-07		BAL062_01581	-0.290438	0.0664719	0.124013		BAL062_01581	0.352199	0.0256258	0.0390479
BAL062_01582	-0.184606	0.271104	0.381579		BAL062_01582	-0.419667	0.0127175	0.0308395		BAL062_01582	-0.754741	6.51951e-06	2.60374e-05		BAL062_01582	-0.184606	0.271104	0.381579		BAL062_01582	0.445398	0.00777036	0.012999
BAL062_01583	0.0559715	0.690081	0.77063		BAL062_01583	-0.109583	0.441025	0.560536		BAL062_01583	-0.447185	0.00132328	0.00333072		BAL062_01583	0.0559715	0.690081	0.77063		BAL062_01583	0.340419	0.0149067	0.0236647
BAL062_01584	0.0260334	0.866228	0.906287		BAL062_01584	-0.529604	0.000648226	0.00238872		BAL062_01584	-0.73817	1.77702e-06	7.79297e-06		BAL062_01584	0.0260334	0.866228	0.906287		BAL062_01584	-0.876912	1.65684e-08	6.18061e-08
BAL062_01585	0.164713	0.369124	0.489366		BAL062_01585	-0.353389	0.0600696	0.113751		BAL062_01585	-0.739905	4.999e-05	0.000170445		BAL062_01585	0.164713	0.369124	0.489366		BAL062_01585	-1.01928	9.54688e-08	3.22651e-07
BAL062_01586	0.203514	0.210989	0.313428		BAL062_01586	-0.333846	0.0449779	0.0891215		BAL062_01586	-0.563377	0.000475112	0.00131554		BAL062_01586	0.203514	0.210989	0.313428		BAL062_01586	0.271718	0.0950416	0.128391
BAL062_01587	-0.704786	0.000361503	0.0013848		BAL062_01587	-0.958447	1.32e-06	9.03e-06		BAL062_01587	-0.413111	0.0360942	0.0621112		BAL062_01587	-0.704786	0.000361503	0.0013848		BAL062_01587	-1.09848	2.89611e-08	1.04586e-07
BAL062_01588	0.686963	0.000771531	0.0026565		BAL062_01588	0.403999	0.0480734	0.0943799		BAL062_01588	1.01656	6.39062e-07	3.01205e-06		BAL062_01588	0.686963	0.000771531	0.0026565		BAL062_01588	2.42326	1.71565e-32	6.05355e-31
BAL062_01589	0.832676	4.07e-08	3.52e-07		BAL062_01589	0.56814	0.000187343	0.000810761		BAL062_01589	1.13859	5.27269e-14	5.77901e-13		BAL062_01589	0.832676	4.07e-08	3.52e-07		BAL062_01589	2.58277	2.36149e-65	4.12831e-63
BAL062_01590	1.13634	1.78e-16	4.38e-15		BAL062_01590	0.7051	3.67e-07	2.87e-06		BAL062_01590	0.709835	2.43718e-07	1.23172e-06		BAL062_01590	1.13634	1.78e-16	4.38e-15		BAL062_01590	1.83386	1.70882e-40	9.80915e-39
BAL062_01591	0.092141	0.615043	0.711276		BAL062_01591	0.0357864	0.846351	0.898444		BAL062_01591	-0.524555	0.00395339	0.00879395		BAL062_01591	0.092141	0.615043	0.711276		BAL062_01591	-0.590007	0.00153738	0.00289133
BAL062_01592	0.688787	5.25e-05	0.000246388		BAL062_01592	0.369618	0.0361423	0.0744128		BAL062_01592	0.117251	0.472404	0.555616		BAL062_01592	0.688787	5.25e-05	0.000246388		BAL062_01592	-0.20554	0.254538	0.308235
BAL062_01593	0.765361	0.0154048	0.0365044		BAL062_01593	0.148192	0.654382	0.747254		BAL062_01593	0.126127	0.687984	0.750795		BAL062_01593	0.765361	0.0154048	0.0365044		BAL062_01593	-0.345798	0.303912	0.3612
BAL062_01594	-0.528881	0.350973	0.470657		BAL062_01594	0.222311	0.691101	0.778552		BAL062_01594	-0.581303	0.290494	0.37291		BAL062_01594	-0.528881	0.350973	0.470657		BAL062_01594	-0.541831	0.341024	0.400849
BAL062_01595	0.637958	0.00169804	0.00534862		BAL062_01595	0.231541	0.264132	0.37778		BAL062_01595	-0.000678774	0.997321	0.998495		BAL062_01595	0.637958	0.00169804	0.00534862		BAL062_01595	-1.03274	1.89782e-06	5.49626e-06
BAL062_01596	0.878259	0.00012249	0.000528728		BAL062_01596	0.837438	0.000337106	0.00136618		BAL062_01596	1.07441	2.85667e-07	1.41582e-06		BAL062_01596	0.878259	0.00012249	0.000528728		BAL062_01596	0.0133791	0.95618	0.965468
BAL062_01597	0.431679	0.00176351	0.00554122		BAL062_01597	0.253778	0.0697565	0.12855		BAL062_01597	0.22279	0.102315	0.153413		BAL062_01597	0.431679	0.00176351	0.00554122		BAL062_01597	-0.346807	0.0142535	0.0227088
BAL062_01598	-0.0141921	0.940579	0.958756		BAL062_01598	-0.184432	0.347968	0.468587		BAL062_01598	-0.281075	0.127878	0.186649		BAL062_01598	-0.0141921	0.940579	0.958756		BAL062_01598	-0.374046	0.0559287	0.0792272
BAL062_01599	0.101097	0.441666	0.558031		BAL062_01599	0.202051	0.128351	0.211299		BAL062_01599	0.299231	0.0184502	0.034682		BAL062_01599	0.101097	0.441666	0.558031		BAL062_01599	-0.619982	6.19252e-06	1.66665e-05
BAL062_01600	0.176414	0.145339	0.233684		BAL062_01600	0.0968737	0.43021	0.550611		BAL062_01600	0.121273	0.306407	0.38854		BAL062_01600	0.176414	0.145339	0.233684		BAL062_01600	-0.496769	6.51841e-05	0.000154181
BAL062_01601	-0.395677	0.0136411	0.0327899		BAL062_01601	-0.29736	0.0681352	0.126227		BAL062_01601	-0.207797	0.168124	0.236505		BAL062_01601	-0.395677	0.0136411	0.0327899		BAL062_01601	-0.606987	0.000208814	0.000455257
BAL062_01602	-0.272829	0.0865815	0.153921		BAL062_01602	-0.0829377	0.60453	0.708069		BAL062_01602	-0.0364278	0.812829	0.857887		BAL062_01602	-0.272829	0.0865815	0.153921		BAL062_01602	0.0525525	0.739459	0.779807
BAL062_01603	-0.0568568	0.627679	0.720169		BAL062_01603	-0.160934	0.177341	0.2758		BAL062_01603	0.234633	0.0384832	0.0657514		BAL062_01603	-0.0568568	0.627679	0.720169		BAL062_01603	0.16869	0.148397	0.191009
BAL062_01604	-0.0157333	0.889291	0.921954		BAL062_01604	-0.0590397	0.606217	0.709745		BAL062_01604	-0.205407	0.0598851	0.0977166		BAL062_01604	-0.0157333	0.889291	0.921954		BAL062_01604	0.467263	2.95844e-05	7.37412e-05
BAL062_01605	0.20941	0.0927545	0.162755		BAL062_01605	0.0227957	0.85707	0.906571		BAL062_01605	-0.117912	0.33568	0.419709		BAL062_01605	0.20941	0.0927545	0.162755		BAL062_01605	-0.125561	0.319268	0.377237
BAL062_01606	0.566727	2.39e-07	1.82e-06		BAL062_01606	0.586042	1.17e-07	1e-06		BAL062_01606	0.398234	0.000210769	0.000632801		BAL062_01606	0.566727	2.39e-07	1.82e-06		BAL062_01606	-0.458901	5.39996e-05	0.000129478
BAL062_01607	0.283657	0.0768703	0.139586		BAL062_01607	0.192751	0.237725	0.347267		BAL062_01607	0.155906	0.323211	0.40703		BAL062_01607	0.283657	0.0768703	0.139586		BAL062_01607	0.0163916	0.919715	0.935526
BAL062_01608	0.0830534	0.581927	0.684641		BAL062_01608	-0.24018	0.120292	0.200625		BAL062_01608	-0.34407	0.0205948	0.038044		BAL062_01608	0.0830534	0.581927	0.684641		BAL062_01608	0.555152	0.000201495	0.000441065
BAL062_01609	-0.0295081	0.835956	0.883023		BAL062_01609	-0.0631488	0.663856	0.754935		BAL062_01609	-0.199762	0.147462	0.211382		BAL062_01609	-0.0295081	0.835956	0.883023		BAL062_01609	0.824461	2.68453e-09	1.10424e-08
BAL062_01610	0.37221	0.0151066	0.0358643		BAL062_01610	0.193123	0.213386	0.319083		BAL062_01610	0.0985808	0.512577	0.591905		BAL062_01610	0.37221	0.0151066	0.0358643		BAL062_01610	0.984065	9.01747e-11	4.34057e-10
BAL062_01611	0.42712	0.0186809	0.0431201		BAL062_01611	-0.215741	0.237383	0.347097		BAL062_01611	0.626041	0.000524881	0.00143987		BAL062_01611	0.42712	0.0186809	0.0431201		BAL062_01611	-0.493176	0.0069127	0.0116555
BAL062_01612	-0.240244	0.210258	0.312582		BAL062_01612	-0.595071	0.00197877	0.00627918		BAL062_01612	0.438594	0.0215077	0.0395593		BAL062_01612	-0.240244	0.210258	0.312582		BAL062_01612	-1.28461	2.73322e-11	1.42826e-10
BAL062_01613	0.170089	0.119846	0.20023		BAL062_01613	-0.125121	0.25767	0.370744		BAL062_01613	0.674027	3.08083e-10	2.21167e-09		BAL062_01613	0.170089	0.119846	0.20023		BAL062_01613	-0.841389	4.94951e-14	3.49774e-13
BAL062_01614	-0.874	2.21e-05	0.000112069		BAL062_01614	-1.06148	3.95e-07	3.07e-06		BAL062_01614	-0.275925	0.170237	0.238865		BAL062_01614	-0.874	2.21e-05	0.000112069		BAL062_01614	-1.69882	1.23737e-15	1.06942e-14
BAL062_01615	-1.70139	4.09e-24	1.69e-22		BAL062_01615	-1.58845	5.06e-21	1.97e-19		BAL062_01615	-2.15233	8.75268e-38	3.17574e-36		BAL062_01615	-1.70139	4.09e-24	1.69e-22		BAL062_01615	-0.558168	0.000745108	0.00148404
BAL062_01616	-0.455277	0.0317012	0.0669538		BAL062_01616	-0.909378	2.09e-05	0.000110723		BAL062_01616	-0.229758	0.275585	0.35735		BAL062_01616	-0.455277	0.0317012	0.0669538		BAL062_01616	1.10032	1.7088e-07	5.62194e-07
BAL062_01618	-0.341954	0.000460215	0.00170683		BAL062_01618	-0.500021	4.57e-07	3.5e-06		BAL062_01618	-0.209832	0.0279755	0.0497658		BAL062_01618	-0.341954	0.000460215	0.00170683		BAL062_01618	-1.8647	5.63654e-71	1.20434e-68
BAL062_01619	0.0386645	0.833608	0.881027		BAL062_01619	-0.147869	0.425005	0.544494		BAL062_01619	-0.714902	0.000105819	0.000336069		BAL062_01619	0.0386645	0.833608	0.881027		BAL062_01619	-0.0227661	0.901721	0.920387
BAL062_01620	0.434177	1.8e-05	9.36e-05		BAL062_01620	-0.102663	0.32753	0.446863		BAL062_01620	-0.633465	3.56522e-10	2.53923e-09		BAL062_01620	0.434177	1.8e-05	9.36e-05		BAL062_01620	0.735473	2.72216e-13	1.76848e-12
BAL062_01621	-0.0366529	0.811243	0.866918		BAL062_01621	-0.392741	0.0112589	0.0280088		BAL062_01621	-0.989287	1.20751e-10	9.07049e-10		BAL062_01621	-0.0366529	0.811243	0.866918		BAL062_01621	-0.122853	0.424322	0.486566
BAL062_01622	-0.128869	0.147558	0.236058		BAL062_01622	-0.613561	7.15e-12	1.16e-10		BAL062_01622	-0.793355	3.97867e-19	6.5393e-18		BAL062_01622	-0.128869	0.147558	0.236058		BAL062_01622	0.395363	8.52274e-06	2.26629e-05
BAL062_01623	-0.512125	6.1e-06	3.5e-05		BAL062_01623	-0.640573	2.08e-08	2.03e-07		BAL062_01623	-0.850813	4.03635e-14	4.52589e-13		BAL062_01623	-0.512125	6.1e-06	3.5e-05		BAL062_01623	0.229288	0.0411266	0.0600049
BAL062_01624	-0.457725	0.0226151	0.050708		BAL062_01624	-0.56732	0.00483543	0.0136941		BAL062_01624	-0.535969	0.00727546	0.015282		BAL062_01624	-0.457725	0.0226151	0.050708		BAL062_01624	-0.0597679	0.765617	0.802333
BAL062_01625	-0.617823	0.00102065	0.00340158		BAL062_01625	-0.674063	0.000351596	0.001413		BAL062_01625	-0.508216	0.00661013	0.0140069		BAL062_01625	-0.617823	0.00102065	0.00340158		BAL062_01625	-0.535393	0.00442131	0.00772224
BAL062_01626	0.334592	0.00276367	0.00825239		BAL062_01626	0.0182347	0.87083	0.914087		BAL062_01626	0.104524	0.348545	0.43326		BAL062_01626	0.334592	0.00276367	0.00825239		BAL062_01626	0.711011	1.94326e-10	9.01543e-10
BAL062_01627	1.02189	6.07e-15	1.37e-13		BAL062_01627	0.761416	7.09e-09	7.53e-08		BAL062_01627	0.781492	1.82216e-09	1.20206e-08		BAL062_01627	1.02189	6.07e-15	1.37e-13		BAL062_01627	1.85601	7.18293e-46	5.02283e-44
BAL062_01628	0.0306211	0.846312	0.890782		BAL062_01628	-0.0878061	0.579067	0.687374		BAL062_01628	0.0676799	0.667673	0.734361		BAL062_01628	0.0306211	0.846312	0.890782		BAL062_01628	1.1603	1.80732e-13	1.19432e-12
BAL062_01629	0.297141	0.0778274	0.140991		BAL062_01629	-0.0274863	0.870784	0.914087		BAL062_01629	0.0310353	0.853444	0.89267		BAL062_01629	0.297141	0.0778274	0.140991		BAL062_01629	1.27839	2.89367e-14	2.11177e-13
BAL062_01630	0.577064	0.000437325	0.0016298		BAL062_01630	0.0916249	0.5778	0.686521		BAL062_01630	0.345303	0.0348549	0.0602013		BAL062_01630	0.577064	0.000437325	0.0016298		BAL062_01630	1.38391	3.01421e-17	3.01892e-16
BAL062_01631	0.569055	0.000242942	0.000980436		BAL062_01631	0.259744	0.094637	0.165744		BAL062_01631	0.421681	0.00637221	0.0135625		BAL062_01631	0.569055	0.000242942	0.000980436		BAL062_01631	1.16755	4.80915e-14	3.40626e-13
BAL062_01632	0.581821	5.78e-05	0.000266877		BAL062_01632	0.302308	0.037108	0.0758889		BAL062_01632	0.601157	3.01276e-05	0.000107487		BAL062_01632	0.581821	5.78e-05	0.000266877		BAL062_01632	1.01563	2.11769e-12	1.22108e-11
BAL062_01633	0.383155	0.00750419	0.0197408		BAL062_01633	-0.0643666	0.653688	0.747127		BAL062_01633	0.594514	3.26048e-05	0.000115044		BAL062_01633	0.383155	0.00750419	0.0197408		BAL062_01633	0.758722	1.186e-07	3.94923e-07
BAL062_01634	-0.157672	0.385104	0.504638		BAL062_01634	-0.689017	0.000153138	0.000680102		BAL062_01634	-0.230356	0.203398	0.277203		BAL062_01634	-0.157672	0.385104	0.504638		BAL062_01634	0.682637	0.000166743	0.000369409
BAL062_01635	0.0733852	0.637521	0.728434		BAL062_01635	-0.434549	0.00543461	0.015168		BAL062_01635	-0.131032	0.398543	0.48399		BAL062_01635	0.0733852	0.637521	0.728434		BAL062_01635	0.957335	7.37913e-10	3.22868e-09
BAL062_01636	-0.40658	0.0027824	0.00829545		BAL062_01636	-0.952892	2.76e-12	4.78e-11		BAL062_01636	-0.611804	6.56924e-06	2.62088e-05		BAL062_01636	-0.40658	0.0027824	0.00829545		BAL062_01636	0.99885	1.8131e-13	1.19609e-12
BAL062_01637	-0.376548	0.0085254	0.0218883		BAL062_01637	-0.931054	8.48e-11	1.18e-09		BAL062_01637	-0.665473	3.25845e-06	1.36962e-05		BAL062_01637	-0.376548	0.0085254	0.0218883		BAL062_01637	0.982893	6.20068e-12	3.43134e-11
BAL062_01638	0.171798	0.238444	0.344498		BAL062_01638	-0.456327	0.00186866	0.00594939		BAL062_01638	-0.00579941	0.968098	0.977834		BAL062_01638	0.171798	0.238444	0.344498		BAL062_01638	1.47474	3.01094e-24	5.73271e-23
BAL062_01641	-0.114029	0.686477	0.7685		BAL062_01641	0.170437	0.546332	0.656923		BAL062_01641	-0.201757	0.474979	0.557962		BAL062_01641	-0.114029	0.686477	0.7685		BAL062_01641	-1.23583	1.25819e-05	3.26208e-05
BAL062_01642	0.121175	0.306442	0.421221		BAL062_01642	-0.0776128	0.513105	0.627473		BAL062_01642	-0.0485046	0.681575	0.745334		BAL062_01642	0.121175	0.306442	0.421221		BAL062_01642	0.833713	1.85834e-12	1.08455e-11
BAL062_01643	0.29945	0.0623267	0.117909		BAL062_01643	0.308724	0.0554273	0.10648		BAL062_01643	-0.203346	0.20185	0.275778		BAL062_01643	0.29945	0.0623267	0.117909		BAL062_01643	0.799377	6.03359e-07	1.85345e-06
BAL062_01644	-0.224716	0.113952	0.192641		BAL062_01644	-0.335167	0.0198792	0.045374		BAL062_01644	-0.349718	0.0122615	0.0242707		BAL062_01644	-0.224716	0.113952	0.192641		BAL062_01644	0.0204859	0.885037	0.906243
BAL062_01645	-2.00753	7.76e-25	3.39e-23		BAL062_01645	-1.63485	4.97e-17	1.44e-15		BAL062_01645	-1.25616	2.79673e-11	2.24088e-10		BAL062_01645	-2.00753	7.76e-25	3.39e-23		BAL062_01645	-2.31023	3.36401e-31	1.05187e-29
BAL062_01646	-1.58017	1.29e-15	3.03e-14		BAL062_01646	-1.3889	2.54e-12	4.43e-11		BAL062_01646	-1.4108	3.92405e-13	3.96113e-12		BAL062_01646	-1.58017	1.29e-15	3.03e-14		BAL062_01646	-1.84173	2.40832e-20	3.2386e-19
BAL062_01647	-1.92421	7.41e-22	2.71e-20		BAL062_01647	-1.41865	1.17e-12	2.08e-11		BAL062_01647	-1.05748	5.54872e-08	3.03561e-07		BAL062_01647	-1.92421	7.41e-22	2.71e-20		BAL062_01647	-1.96221	1.6055e-22	2.60539e-21
BAL062_01648	-1.093	8.34e-12	1.24e-10		BAL062_01648	-0.651965	4.38e-05	0.000221251		BAL062_01648	-0.303253	0.0492941	0.0822852		BAL062_01648	-1.093	8.34e-12	1.24e-10		BAL062_01648	-1.24047	1.48493e-14	1.11543e-13
BAL062_01649	-0.693817	0.00420581	0.0118415		BAL062_01649	-0.617941	0.0113686	0.0281836		BAL062_01649	-0.508166	0.0327661	0.0568931		BAL062_01649	-0.693817	0.00420581	0.0118415		BAL062_01649	-0.977049	6.55271e-05	0.000154897
BAL062_01650	-0.502691	0.00347907	0.0100229		BAL062_01650	-0.191021	0.267854	0.381261		BAL062_01650	1.35884	1.64744e-18	2.5652e-17		BAL062_01650	-0.502691	0.00347907	0.0100229		BAL062_01650	-1.06739	3.63264e-09	1.47375e-08
BAL062_01651	0.112769	0.486505	0.59856		BAL062_01651	0.103132	0.531896	0.643293		BAL062_01651	0.636236	3.22239e-05	0.000114087		BAL062_01651	0.112769	0.486505	0.59856		BAL062_01651	-0.556721	0.000998276	0.00193696
BAL062_01652	-0.553336	0.00554482	0.0151137		BAL062_01652	-0.557187	0.00578148	0.0159633		BAL062_01652	-0.225783	0.245182	0.323599		BAL062_01652	-0.553336	0.00554482	0.0151137		BAL062_01652	-0.717145	0.000362916	0.000760641
BAL062_01653	-0.24796	0.089372	0.1576		BAL062_01653	-0.323551	0.0277159	0.059484		BAL062_01653	-0.796204	4.02125e-08	2.24467e-07		BAL062_01653	-0.24796	0.089372	0.1576		BAL062_01653	-1.71873	7.37089e-30	2.09988e-28
BAL062_01654	0.196949	0.140341	0.226881		BAL062_01654	-0.0783998	0.561233	0.67055		BAL062_01654	0.0779188	0.553816	0.629612		BAL062_01654	0.196949	0.140341	0.226881		BAL062_01654	0.0551597	0.680596	0.726671
BAL062_01655	-0.45521	0.00170078	0.00535287		BAL062_01655	-1.00929	6.33e-11	9.12e-10		BAL062_01655	0.246627	0.0690668	0.110266		BAL062_01655	-0.45521	0.00170078	0.00535287		BAL062_01655	-1.08239	1.14157e-12	6.86011e-12
BAL062_01656	0.0159921	0.909978	0.936019		BAL062_01656	-0.303351	0.0338886	0.0704516		BAL062_01656	0.36646	0.00855922	0.0176793		BAL062_01656	0.0159921	0.909978	0.936019		BAL062_01656	-0.175758	0.2158	0.266442
BAL062_01657	-0.662069	1.74e-05	9.11e-05		BAL062_01657	-1.34505	2.91e-17	8.68e-16		BAL062_01657	-0.545951	0.000314194	0.000902458		BAL062_01657	-0.662069	1.74e-05	9.11e-05		BAL062_01657	-2.01529	2.04398e-35	8.73461e-34
BAL062_01658	-0.135071	0.146478	0.234829		BAL062_01658	-0.237209	0.0113375	0.0281499		BAL062_01658	-0.224979	0.0144722	0.0280261		BAL062_01658	-0.135071	0.146478	0.234829		BAL062_01658	-0.430339	4.22182e-06	1.1673e-05
BAL062_01659	-1.32979	5.14e-07	3.6e-06		BAL062_01659	-0.928328	0.000454697	0.00175755		BAL062_01659	0.0524497	0.841732	0.88258		BAL062_01659	-1.32979	5.14e-07	3.6e-06		BAL062_01659	0.0437438	0.867826	0.8929
BAL062_01660	-1.31635	6.31e-09	6.3e-08		BAL062_01660	-1.22348	7.48e-08	6.66e-07		BAL062_01660	-0.852415	0.000156411	0.000481246		BAL062_01660	-1.31635	6.31e-09	6.3e-08		BAL062_01660	-1.73246	3.21641e-14	2.32962e-13
BAL062_01661	-0.229802	0.310945	0.425585		BAL062_01661	-0.522729	0.0277591	0.0595435		BAL062_01661	-0.411624	0.0587619	0.0960877		BAL062_01661	-0.229802	0.310945	0.425585		BAL062_01661	-0.970222	6.0457e-05	0.000143885
BAL062_01662	0.232085	0.280666	0.391812		BAL062_01662	-0.156711	0.489322	0.605318		BAL062_01662	0.0372236	0.859095	0.896873		BAL062_01662	0.232085	0.280666	0.391812		BAL062_01662	-0.601043	0.00921027	0.0152487
BAL062_01663	0.898924	1.26e-10	1.61e-09		BAL062_01663	0.438256	0.00184273	0.00589613		BAL062_01663	0.476894	0.000610632	0.00165503		BAL062_01663	0.898924	1.26e-10	1.61e-09		BAL062_01663	1.73475	1.30174e-35	5.62527e-34
BAL062_01664	0.785209	2.87e-08	2.52e-07		BAL062_01664	0.33113	0.0210963	0.0476713		BAL062_01664	0.520179	0.000194936	0.000587557		BAL062_01664	0.785209	2.87e-08	2.52e-07		BAL062_01664	1.54602	3.56658e-28	8.96539e-27
BAL062_01665	0.560718	1.61e-05	8.48e-05		BAL062_01665	0.161354	0.217036	0.322411		BAL062_01665	0.401979	0.00185497	0.00447287		BAL062_01665	0.560718	1.61e-05	8.48e-05		BAL062_01665	1.28354	4.21308e-23	7.26615e-22
BAL062_01666	0.290514	0.0935137	0.163777		BAL062_01666	0.0692479	0.69328	0.780778		BAL062_01666	0.022966	0.893417	0.923182		BAL062_01666	0.290514	0.0935137	0.163777		BAL062_01666	-0.807322	6.6419e-06	1.78261e-05
BAL062_01667	0.245815	0.19033	0.28979		BAL062_01667	-0.156994	0.407883	0.528003		BAL062_01667	-0.315949	0.0908412	0.138917		BAL062_01667	0.245815	0.19033	0.28979		BAL062_01667	-0.513293	0.00689393	0.011629
BAL062_01668	-0.893915	0.000866813	0.00294502		BAL062_01668	-0.891847	0.000898623	0.00314763		BAL062_01668	-0.230764	0.389344	0.474467		BAL062_01668	-0.893915	0.000866813	0.00294502		BAL062_01668	-1.37802	2.92639e-07	9.3247e-07
BAL062_01669	-0.527041	4.54e-07	3.22e-06		BAL062_01669	-1.08348	9.76e-25	4.69e-23		BAL062_01669	-0.596066	9.63084e-09	5.80567e-08		BAL062_01669	-0.527041	4.54e-07	3.22e-06		BAL062_01669	-0.770887	1.87328e-13	1.23367e-12
BAL062_01670	0.072265	0.703052	0.782163		BAL062_01670	-0.548181	0.00389878	0.0113339		BAL062_01670	-0.248329	0.189787	0.262373		BAL062_01670	0.072265	0.703052	0.782163		BAL062_01670	1.00543	1.10683e-07	3.69841e-07
BAL062_01671	-0.0530007	0.721509	0.797391		BAL062_01671	0.186378	0.210667	0.316343		BAL062_01671	-0.357835	0.0156507	0.0299765		BAL062_01671	-0.0530007	0.721509	0.797391		BAL062_01671	0.475702	0.00131871	0.00251256
BAL062_01672	0.474107	5.53e-06	3.21e-05		BAL062_01672	0.184993	0.0807241	0.145145		BAL062_01672	0.349435	0.000617763	0.001672		BAL062_01672	0.474107	5.53e-06	3.21e-05		BAL062_01672	1.01196	1.53857e-22	2.50735e-21
BAL062_01673	-0.364506	0.0928114	0.162769		BAL062_01673	-0.84224	0.000132042	0.000592569		BAL062_01673	-0.383126	0.0766947	0.120101		BAL062_01673	-0.364506	0.0928114	0.162769		BAL062_01673	0.172035	0.425074	0.487138
BAL062_01674	0.060976	0.638925	0.728754		BAL062_01674	-0.78638	1.86e-09	2.17e-08		BAL062_01674	-0.0689648	0.594823	0.666748		BAL062_01674	0.060976	0.638925	0.728754		BAL062_01674	0.975738	5.25033e-14	3.69168e-13
BAL062_01675	0.460389	1.03e-05	5.62e-05		BAL062_01675	0.58917	1.95e-08	1.92e-07		BAL062_01675	0.439424	1.91387e-05	7.08447e-05		BAL062_01675	0.460389	1.03e-05	5.62e-05		BAL062_01675	0.781174	5.65786e-14	3.94205e-13
BAL062_01676	-1.22737	5.73e-22	2.12e-20		BAL062_01676	-1.15182	2.69e-19	9.15e-18		BAL062_01676	-0.812897	8.04961e-11	6.15483e-10		BAL062_01676	-1.22737	5.73e-22	2.12e-20		BAL062_01676	-0.481893	0.000130052	0.000292504
BAL062_01677	-0.569287	0.000159347	0.000671248		BAL062_01677	-1.2671	2.53e-16	6.79e-15		BAL062_01677	-0.735305	7.90794e-07	3.68208e-06		BAL062_01677	-0.569287	0.000159347	0.000671248		BAL062_01677	0.270651	0.0698042	0.0972355
BAL062_01678	-1.97727	4.45e-21	1.59e-19		BAL062_01678	-1.65965	2.63e-15	6.57e-14		BAL062_01678	-0.653291	0.00181981	0.00439742		BAL062_01678	-1.97727	4.45e-21	1.59e-19		BAL062_01678	-2.14542	1.6599e-24	3.20804e-23
BAL062_01679	-1.46269	6.99e-14	1.35e-12		BAL062_01679	-1.54091	3.25e-15	8.07e-14		BAL062_01679	-0.758742	9.99343e-05	0.000319756		BAL062_01679	-1.46269	6.99e-14	1.35e-12		BAL062_01679	-2.63255	4.24667e-41	2.55198e-39
BAL062_01680	-0.798058	1.87e-10	2.33e-09		BAL062_01680	-0.793253	3e-10	3.88e-09		BAL062_01680	-0.728551	3.82989e-09	2.4029e-08		BAL062_01680	-0.798058	1.87e-10	2.33e-09		BAL062_01680	-1.24777	5.28194e-23	8.98865e-22
[truncated: 2,221 more rows]

## Sheet: Table S7
Table S7: TraDIS baseline data indicating candidate essential genes in the BAL062 genome.
[truncated: 3,838 more rows]

[truncated: 1 more sheets: Table S8]
